# Supplementary material for: How Internet of Things responds to the COVID-19 pandemic
Source: PeerJ Comput Sci. 2021 Nov 10;7:e776. doi: 10.7717/peerj-cs.776 (PMC8592249; doi:10.7717/peerj-cs.776)
Supplement: Supplemental Information 2 [file peerj-cs-07-776-s002.zip]

Archive with 1 entries (1 files):
- Covid_and_non_Covid_projects_all_2020.csv
