# Supplementary material for: How Internet of Things responds to the COVID-19 pandemic
Source: PeerJ Comput Sci. 2021 Nov 10;7:e776. doi: 10.7717/peerj-cs.776 (PMC8592249; doi:10.7717/peerj-cs.776)
Supplement: Supplemental Information 2 [file peerj-cs-07-776-s002.zip › Covid_and_non_Covid_projects_all_2020.csv]

project_link	IS_COVID	project_title	project_type	project_description	description_length	datePublished	dateModified	copyright	related_channel_names	num_related_channels	tag_names	num_tags	difficulty_level	estimated_time	estimated_minutes	submitted_to_contests	likes	views	num_developers	is_posted_by	developers_names	developers_links	num_stories	stories_length	num_links_in_stories	num_schematics_in_stories	repository_link	hardware_quantity	hardware_items	tool_items	software_items	buy_links	num_buy_links	unique_hardware_purchase_sources	num_unique_hardware_purchase_sources	most_common_purchase_source	hardware_total_cost	estimated_cost_mentioned	max_vendors_per_item	tools_without_links_to_buy	num_main_comments	num_all_replies	ratio_replies_to_comments	num_developer_replies	ratio_developer_replies_to_comments	ratio_developer_replies_to_replies	have_personal_websites	dev_locations	avg_dev_bio_length
https://www.hackster.io/linterislinter/cyberpunk-mask-77e7a9	TRUE	Cyberpunk Mask	Protip	I was wondering if I could make a futuristic and comfortable mask in this legendary punk cyber in 2020.	19	1/15/2020 13:55:17	3/29/2020 18:28:32	MIT	['https://www.hackster.io/covid19', 'https://www.hackster.io/health', 'https://www.hackster.io/home-automation', 'https://www.hackster.io/seeed', 'https://www.hackster.io/wearables']	5	['air quality', 'covid19', 'rgb', 'smart appliances', 'wearables']	5	Beginner	1 hour	60	0	22	2898	1	FALSE	['r Linte']	['https://www.hackster.io/linterislinter']	8	445	5	0	https://www.hackster.io/code_files/419171/download	13	10	3	1	['https://www.hackster.io/products/buy/67683?s=BAhJIhMzMTQwNTAsUHJvamVjdAY6BkVG%0A', 'https://www.hackster.io/products/buy/67684?s=BAhJIhMzMTQwNTAsUHJvamVjdAY6BkVG%0A', 'https://www.hackster.io/products/buy/67685?s=BAhJIhMzMTQwNTAsUHJvamVjdAY6BkVG%0A', 'https://www.hackster.io/products/buy/30138?s=BAhJIhMzMTQwNTAsUHJvamVjdAY6BkVG%0A', 'https://www.hackster.io/products/buy/20684?s=BAhJIhMzMTQwNTAs…	5	{'https://www.seeedstudio.com', 'https://www.seeedstudio.com/'}	2	https://www.seeedstudio.com/	NA	NA	0	8	0	0	NA	0	NA	NA	FALSE	[]	0
https://www.hackster.io/holger/office-outlook-led-a70b3f	TRUE	Office-Outlook-LED	Full instructions provided	I hate disturbance - so a color LED shows my Outlook calendar status to my colleagues or family, and gives them a warning ;-)	24	1/28/2020 13:28:28	5/4/2020 6:28:51	GPL3+	['https://www.hackster.io/cypress', 'https://www.hackster.io/digilent', 'https://www.hackster.io/home-automation', 'https://www.hackster.io/microsoft']	4	['door', 'home automation', 'microcontroller', 'smart appliances']	4	Beginner	1 hour	60	0	0	161	1	FALSE	['Holger']	['https://www.hackster.io/holger']	9	947	6	2	https://hacksterio.s3.amazonaws.com/uploads/attachments/1113448/Outlook-LED_v10.zip	3	3	0	2	['https://www.hackster.io/products/buy/72518?s=BAhJIhMzMTY2NDQsUHJvamVjdAY6BkVG%0A', 'https://www.hackster.io/products/buy/72519?s=BAhJIhMzMTY2NDQsUHJvamVjdAY6BkVG%0A', 'https://www.hackster.io/products/buy/14712?s=BAhJIhMzMTY2NDQsUHJvamVjdAY6BkVG%0A']	3	{'https://www.newark.com/', 'https://store.digilentinc.com'}	2	https://www.newark.com/	NA	20	0	0	0	0	0	0	0	0	FALSE	['Frankfurt am Main, Germany']	23
https://www.hackster.io/alana-brunson/vibe-check-0dec61	TRUE	Vibe check	Full instructions provided	Distracted driving is a killer we don't pay attention to until its to late. This device helps bring to light how distracted we really are.	25	2/16/2020 21:41:11	2/16/2020 21:58:14	GPL3+	['https://www.hackster.io/adafruit', 'https://www.hackster.io/automotive', 'https://www.hackster.io/microsoft', 'https://www.hackster.io/vehicles']	4	['car', 'safe drive']	2	Beginner	7 hours	420	0	1	243	1	FALSE	['alana.brunson']	['https://www.hackster.io/alana-brunson']	0	392	0	0	https://www.hackster.io/code_files/426928/download	1	1	0	1	['https://www.hackster.io/products/buy/21694?s=BAhJIhMzMjA0MzQsUHJvamVjdAY6BkVG%0A']	1	{'https://www.adafruit.com'}	1	https://www.adafruit.com	NA	NA	0	0	0	0	0	0	0	0	FALSE	[]	0
https://www.hackster.io/linterislinter/coronavirus-detector-d24e03	TRUE	Coronavirus Detector	Protip	A coronavirus detector based on Seeed Studio Grove - MLX90615 Digital Infrared Temperature Sensor. Hope this guide will help you to find a	23	2/27/2020 6:02:48	3/24/2020 2:39:15	MIT	['https://www.hackster.io/covid19', 'https://www.hackster.io/home-automation', 'https://www.hackster.io/seeed', 'https://www.hackster.io/wearables']	5	['covid19', 'led', 'smart appliances', 'temperature', 'wearables']	5	Beginner	30 minutes	30	0	24	13546	1	FALSE	['r Linte']	['https://www.hackster.io/linterislinter']	10	476	9	0		12	9	2	1	['https://www.hackster.io/products/buy/42741?s=BAhJIhMzMjIyNDcsUHJvamVjdAY6BkVG%0A', 'https://www.hackster.io/products/buy/69540?s=BAhJIhMzMjIyNDcsUHJvamVjdAY6BkVG%0A', 'https://www.hackster.io/products/buy/69541?s=BAhJIhMzMjIyNDcsUHJvamVjdAY6BkVG%0A', 'https://www.hackster.io/products/buy/42610?s=BAhJIhMzMjIyNDcsUHJvamVjdAY6BkVG%0A', 'https://www.hackster.io/products/buy/69542?s=BAhJIhMzMjIyNDcs…	8	{'https://www.seeedstudio.com', 'https://www.seeedstudio.co', 'https://www.newark.com/', 'https://www.seeedstudio.com/'}	4	https://www.seeedstudio.com/	NA	NA	4	3	2	1	0.5	1	0.5	1	FALSE	[]	0
https://www.hackster.io/Heathen_Hacks-v2/bike-turn-signal-part-1-5f4b9f	TRUE	Bike Turn Signal - Part 1	Work in progress	Using 8x8 WS2812B RGB LED Matrix, Arduino Nano & PS2 Joystick Module	12	3/1/2020 17:08:32	3/1/2020 17:08:32	GPL3+	['https://www.hackster.io/automotive', 'https://www.hackster.io/communication', 'https://www.hackster.io/lights', 'https://www.hackster.io/vehicles']	4	['communication', 'lights', 'transportation']	3	Beginner		NA	0	0	232	1	FALSE	['HeathenHacks']	['https://www.hackster.io/Heathen_Hacks-v2']	1	190	3	2	https://www.hackster.io/code_files/429936/download	5	4	1	1	['https://www.hackster.io/products/buy/19172?s=BAhJIhMzMjI3NDQsUHJvamVjdAY6BkVG%0A', 'https://www.hackster.io/products/buy/52378?s=BAhJIhMzMjI3NDQsUHJvamVjdAY6BkVG%0A', 'https://www.hackster.io/products/buy/42742?s=BAhJIhMzMjI3NDQsUHJvamVjdAY6BkVG%0A']	3	{'https://www.newark.com/', 'http://lowes'}	2	https://www.newark.com/	NA	NA	2	2	0	0	0	0	0	0	TRUE	['Quezon City, Philippines']	8
https://www.hackster.io/vishwasnavada/pyrolight-1d4a31	TRUE	PyroLight	Full instructions provided	Smart adaptor for existing switch which gets triggered based on human presence.	12	3/2/2020 4:28:39	3/24/2020 20:47:31	CC BY-NC-SA	['https://www.hackster.io/arduino', 'https://www.hackster.io/home-automation', 'https://www.hackster.io/iot', 'https://www.hackster.io/KEMET', 'https://www.hackster.io/lights', 'https://www.hackster.io/photo-video', 'https://www.hackster.io/security', 'https://www.hackster.io/sparkfun']	8	['camera', 'home automation', 'internet of things', 'lights', 'security']	5	Intermediate	Over 1 day	1440	1	11	3005	1	FALSE	['Vishwas Navada']	['https://www.hackster.io/vishwasnavada']	7	1076	4	1	https://github.com/vishwasnavada/PyroLight	9	9	0	1	['https://www.hackster.io/products/buy/69745?s=BAhJIhMzMjI4NjAsUHJvamVjdAY6BkVG%0A', 'https://www.hackster.io/products/buy/42746?s=BAhJIhMzMjI4NjAsUHJvamVjdAY6BkVG%0A', 'https://www.hackster.io/products/buy/37912?s=BAhJIhMzMjI4NjAsUHJvamVjdAY6BkVG%0A', 'https://www.hackster.io/products/buy/37908?s=BAhJIhMzMjI4NjAsUHJvamVjdAY6BkVG%0A', 'https://www.hackster.io/products/buy/69747?s=BAhJIhMzMjI4NjAs…	7	{'https://www.adafruit.com/', 'https://www.newark.com/', 'https://in.element14.com/'}	3	https://www.newark.com/	NA	12.81	3	2	0	0	0	0	0	0	TRUE	['Bengaluru, India']	16
https://www.hackster.io/nickbild/sentinel-2288e3	TRUE	Sentinel	Full instructions provided	Sentinel was designed to provide a subtle reminder not to touch your face.	13	3/7/2020 13:06:55	4/16/2020 22:24:31		['https://www.hackster.io/adafruit', 'https://www.hackster.io/arduino', 'https://www.hackster.io/augmented-reality', 'https://www.hackster.io/health', 'https://www.hackster.io/sparkfun']	5	['augmented reality', 'covid19', 'health']	3	Beginner	3 hours	180	0	26	5736	1	FALSE	['Nick Bild']	['https://www.hackster.io/nickbild']	5	187	2	0		3	3	0	0	['https://www.hackster.io/products/buy/59686?s=BAhJIhMzMjQwODYsUHJvamVjdAY6BkVG%0A', 'https://www.hackster.io/products/buy/22522?s=BAhJIhMzMjQwODYsUHJvamVjdAY6BkVG%0A', 'https://www.hackster.io/products/buy/17342?s=BAhJIhMzMjQwODYsUHJvamVjdAY6BkVG%0A']	3	{'https://www.sparkfun.com', 'https://www.newark.com/', 'https://store.arduino.cc/'}	3	https://store.arduino.cc/	NA	NA	3	0	0	0	NA	0	NA	NA	TRUE	['Orlando, FL, United States']	30
https://www.hackster.io/Makerming/non-contact-switch-for-public-water-dispenser-arduino-15927e	TRUE	Non-contact Switch for Public Water Dispenser - Arduino	Full instructions provided	In order to avoid bacterial and virus transmission when using public dispenser, I made the simplest automatic non-contact switch on Arduino.	21	3/8/2020 14:07:16	3/24/2020 2:40:02	MIT	['https://www.hackster.io/covid19', 'https://www.hackster.io/enviro-sense', 'https://www.hackster.io/health', 'https://www.hackster.io/home-automation', 'https://www.hackster.io/iot', 'https://www.hackster.io/seeed', 'https://www.hackster.io/sensors', 'https://www.hackster.io/wearables']	8	['covid19', 'environmental sensing', 'home automation', 'internet of things', 'wearables']	5	Beginner	10 hours	600	0	18	10014	1	FALSE	['Makerming']	['https://www.hackster.io/Makerming']	4	312	0	1	https://hacksterio.s3.amazonaws.com/uploads/attachments/1083873/Induction_Switch.ino.ino	5	5	0	1	['https://www.hackster.io/products/buy/69961?s=BAhJIhMzMjQyMjcsUHJvamVjdAY6BkVG%0A', 'https://www.hackster.io/products/buy/69960?s=BAhJIhMzMjQyMjcsUHJvamVjdAY6BkVG%0A', 'https://www.hackster.io/products/buy/69962?s=BAhJIhMzMjQyMjcsUHJvamVjdAY6BkVG%0A', 'https://www.hackster.io/products/buy/70093?s=BAhJIhMzMjQyMjcsUHJvamVjdAY6BkVG%0A', 'https://www.hackster.io/products/buy/69964?s=BAhJIhMzMjQyMjcs…	5	{'https://www.seeedstudio.com/'}	1	https://www.seeedstudio.com/	NA	NA	0	0	0	0	NA	0	NA	NA	TRUE	['Shenzhen, China']	5
https://www.hackster.io/alankrantas/fortune-cookie-teller-hat-4e127e	TRUE	Fortune Cookie Teller Hat	Showcase (no instructions)	A hat with a ESP8266 board and 4 MAX7219 LED matrix modules which can tell you a random fortune like those you find in cookies.	25	3/8/2020 18:08:18	3/12/2020 15:38:58	CC BY-NC-SA	['https://www.hackster.io/Espressif', 'https://www.hackster.io/iot', 'https://www.hackster.io/micropython', 'https://www.hackster.io/nodemcu']	4	['hat', 'internet of things', 'led matrix', 'max7219', 'wifi']	5	Beginner		NA	0	0	284	1	FALSE	['Alan Wang']	['https://www.hackster.io/alankrantas']	0	383	4	0	https://www.hackster.io/code_files/431747/download	4	4	0	1	['https://www.hackster.io/products/buy/643?s=BAhJIhMzMjQyMzgsUHJvamVjdAY6BkVG%0A', 'https://www.hackster.io/products/buy/69967?s=BAhJIhMzMjQyMzgsUHJvamVjdAY6BkVG%0A', 'https://www.hackster.io/products/buy/69968?s=BAhJIhMzMjQyMzgsUHJvamVjdAY6BkVG%0A', 'https://www.hackster.io/products/buy/202?s=BAhJIhMzMjQyMzgsUHJvamVjdAY6BkVG%0A']	4	{'https://www.sparkfun.com', 'https://www.banggood.com', 'https://www.amazon.com/'}	3	https://www.amazon.com/	NA	NA	0	0	0	0	0	0	0	0	TRUE	['Taipei, Taiwan']	16
https://www.hackster.io/dasdata/corofence-thermal-detector-f4436f	TRUE	CoroFence - Thermal Detector🖖	Full instructions provided	Keep that bad virus away from your safe zone. Build your own real-time thermal vision device to detect unwanted visitors at your door.	23	3/10/2020 21:17:46	5/23/2020 5:39:54	MIT	['https://www.hackster.io/arduino', 'https://www.hackster.io/covid19', 'https://www.hackster.io/dasdata1', 'https://www.hackster.io/health', 'https://www.hackster.io/panasonic']	5	['biotech', 'covid19', 'data collection', 'safety', 'thermometer']	5	Beginner	5 hours	300	0	35	9521	1	FALSE	['Marius Dima']	['https://www.hackster.io/dasdata']	8	648	8	1	https://www.hackster.io/code_files/431984/download	7	7	0	2	['https://www.hackster.io/products/buy/70016?s=BAhJIhMzMjQzODQsUHJvamVjdAY6BkVG%0A', 'https://www.hackster.io/products/buy/51159?s=BAhJIhMzMjQzODQsUHJvamVjdAY6BkVG%0A', 'https://www.hackster.io/products/buy/42750?s=BAhJIhMzMjQzODQsUHJvamVjdAY6BkVG%0A', 'https://www.hackster.io/products/buy/49728?s=BAhJIhMzMjQzODQsUHJvamVjdAY6BkVG%0A', 'https://www.hackster.io/products/buy/59686?s=BAhJIhMzMjQzODQs…	7	{'https://uk.farnell.com/', 'https://www.newark.com/', 'https://store.arduino.cc/'}	3	https://www.newark.com/	NA	NA	2	0	0	0	NA	0	NA	NA	TRUE	['Berlin, Germany']	18
https://www.hackster.io/mike-rigsby/don-t-touch-your-face-e8eac3	TRUE	Don't Touch Your Face	Full instructions provided	Don't touch your face — easy to say, hard to do. This device, worn like a watch, will buzz whenever your hand aims for trouble.	25	3/11/2020 19:27:12	3/24/2020 2:37:19	GPL3+	['https://www.hackster.io/covid19', 'https://www.hackster.io/health']	2	['covid19', 'health']	2	Beginner	-60 minutes	-60	0	9	1508	1	FALSE	['Mike Rigsby']	['https://www.hackster.io/mike-rigsby']	0	442	3	1		0	0	0	0	[]	0	set()	0		NA	NA	0	0	0	0	0	0	0	0	TRUE	[]	20
https://www.hackster.io/josuealejandro/se-pyramids-cortex-m4f-with-sdram-dev-board-248b52	TRUE	SE PYRAMIDS Cortex M4F with SDRAM Dev Board	Work in progress	I'm working on a development board based on the NXP MK26FN2M0VMD18 chip with 2 MB program flash and SDRAM controller, SDHC in a nice MAPBGA.	25	3/13/2020 16:42:40	3/30/2020 23:17:28	CERN-OHL	['https://www.hackster.io/NXP']	1	['development board', 'education', 'microcontroller', 'open source hardware']	4	Beginner	1 hour	60	0	1	312	1	FALSE	['Josue Alejandro']	['https://www.hackster.io/JosueAlejandroSavage']	4	478	1	3		2	1	1	2	['https://www.hackster.io/products/buy/42768?s=BAhJIhMzMjUxMjksUHJvamVjdAY6BkVG%0A']	1	{'https://www.newark.com/'}	1	https://www.newark.com/	NA	NA	2	0	0	0	NA	0	NA	NA	TRUE	['Cuautitlán, Mexico']	30
https://www.hackster.io/Ahork/temperature-detection-38a417	TRUE	Temperature Detection	Full instructions provided	Temperature Detection	2	3/15/2020 17:22:22	4/13/2020 16:19:40		['https://www.hackster.io/m5stack']	1	['covid19', 'temperature']	2	Beginner	1 hour	60	0	2	850	1	FALSE	['Ahork']	['https://www.hackster.io/Ahork']	0	30	0	1	https://github.com/ahork/TempM5Stack	3	3	0	1	['https://www.hackster.io/products/buy/59488?s=BAhJIhMzMjU0MTAsUHJvamVjdAY6BkVG%0A', 'https://www.hackster.io/products/buy/70272?s=BAhJIhMzMjU0MTAsUHJvamVjdAY6BkVG%0A', 'https://www.hackster.io/products/buy/42742?s=BAhJIhMzMjU0MTAsUHJvamVjdAY6BkVG%0A']	3	{'https://m5stack.com/', 'https://www.newark.com/', 'https://www.amazon.fr/'}	3	https://m5stack.com/	NA	NA	2	0	0	0	0	0	0	0	TRUE	['Lyon, France']	2
https://www.hackster.io/roni-bandini/covid-19-coronavirus-doorbell-114b3f	TRUE	Covid-19 Coronavirus Doorbell	Showcase (no instructions)	This Coronavirus Doorbell will detect people with high fever outside your home.	12	3/15/2020 18:26:52	4/17/2020 15:55:47	CC BY	['https://www.hackster.io/arduino', 'https://www.hackster.io/autodesk', 'https://www.hackster.io/displays', 'https://www.hackster.io/health', 'https://www.hackster.io/sparkfun']	5	['covid19', 'health', 'infrared', 'sound', 'temperature']	5	Intermediate	10 hours	600	0	35	15566	1	FALSE	['Roni Bandini']	['https://www.hackster.io/roni-bandini']	4	270	5	1	https://github.com/ronibandini/CoronavirusDoorbell	7	7	0	2	['https://www.hackster.io/products/buy/19172?s=BAhJIhMzMjU0NjIsUHJvamVjdAY6BkVG%0A', 'https://www.hackster.io/products/buy/89?s=BAhJIhMzMjU0NjIsUHJvamVjdAY6BkVG%0A', 'https://www.hackster.io/products/buy/279?s=BAhJIhMzMjU0NjIsUHJvamVjdAY6BkVG%0A', 'https://www.hackster.io/products/buy/70281?s=BAhJIhMzMjU0NjIsUHJvamVjdAY6BkVG%0A', 'https://www.hackster.io/products/buy/900?s=BAhJIhMzMjU0NjIsUHJvamV…	7	{'https://www.adafruit.com', 'https://www.newark.com/', 'https://www.dfrobot.com/', 'http://lowes', 'https://www.hackster.io/', 'https://www.sparkfun.com'}	6	https://www.sparkfun.com	NA	NA	2	0	0	0	NA	0	NA	NA	TRUE	['Buenos Aires, Argentina']	17
https://www.hackster.io/RiAbra/nodered-video-door-entry-dc8c0a	TRUE	NodeRed video door entry	Full instructions provided	To prevent the spread of covid-19, WHO recommends to avoid the contact with surfaces or objects.So, I made my main door open with a cellhone	25	3/16/2020 22:50:11	3/24/2020 19:08:45	GPL3+	['https://www.hackster.io/covid19', 'https://www.hackster.io/Espressif', 'https://www.hackster.io/health', 'https://www.hackster.io/home-automation', 'https://www.hackster.io/node-red']	5	['covid19', 'home automation']	2	Intermediate	3 hours	180	0	5	403	1	FALSE	['Ricardo Abrantes']	['https://www.hackster.io/RiAbra']	0	165	0	1	https://www.hackster.io/code_files/433066/download	14	6	0	2	['https://www.hackster.io/products/buy/42754?s=BAhJIhMzMjU0MDcsUHJvamVjdAY6BkVG%0A', 'https://www.hackster.io/products/buy/70266?s=BAhJIhMzMjU0MDcsUHJvamVjdAY6BkVG%0A', 'https://www.hackster.io/products/buy/70267?s=BAhJIhMzMjU0MDcsUHJvamVjdAY6BkVG%0A', 'https://www.hackster.io/products/buy/70268?s=BAhJIhMzMjU0MDcsUHJvamVjdAY6BkVG%0A', 'https://www.hackster.io/products/buy/42742?s=BAhJIhMzMjU0MDcs…	6	{'https://www.newark.com/', 'https://www.ebay.com/'}	2	https://www.newark.com/	NA	NA	2	0	0	0	0	0	0	0	TRUE	['Abrantes, Portugal']	14
https://www.hackster.io/l-abeille-vie/l-abeille-vie-ed1e73	TRUE	L'abeille vie	Work in progress	Autonomous beehive monitoring system : indoor & outdoor temperature & humidity, air pollution, hive's weight and bees behavior analyzing.	19	3/17/2020 15:51:21	5/18/2020 23:56:12	GPL3+	['https://www.hackster.io/adafruit', 'https://www.hackster.io/animals', 'https://www.hackster.io/arm', 'https://www.hackster.io/autodesk', 'https://www.hackster.io/bantam-tools', 'https://www.hackster.io/ARMKeil', 'https://www.hackster.io/kicad', 'https://www.hackster.io/microchip', 'https://www.hackster.io/microsoft', 'https://www.hackster.io/node-red', 'https://www.hackster.io/seeed', 'https://…	16	['animals', 'microcontroller', 'microphone', 'sensor', 'temperature']	5	Advanced	Over 1 day	1440	0	7	585	5	FALSE	['Axel Boujon', 'benjamin lanuza', 'Apolline Gruaux', 'Elyoth Harian', 'Eugène Raphanel']	['https://www.hackster.io/labeilleviefr', 'https://www.hackster.io/benjaminlanuza77', 'https://www.hackster.io/apollinegruauxs4', 'https://www.hackster.io/harianelyoth', 'https://www.hackster.io/eugene__']	5	1292	4	1	https://hacksterio.s3.amazonaws.com/uploads/attachments/1123498/Analyse_du_comportement_des_abeilles.pdf	16	14	2	7	['https://www.hackster.io/products/buy/73390?s=BAhJIhMzMjU3NjQsUHJvamVjdAY6BkVG%0A', 'https://www.hackster.io/products/buy/422?s=BAhJIhMzMjU3NjQsUHJvamVjdAY6BkVG%0A', 'https://www.hackster.io/products/buy/35966?s=BAhJIhMzMjU3NjQsUHJvamVjdAY6BkVG%0A', 'https://www.hackster.io/products/buy/70348?s=BAhJIhMzMjU3NjQsUHJvamVjdAY6BkVG%0A', 'https://www.hackster.io/products/buy/30138?s=BAhJIhMzMjU3NjQsUH…	9	{'https://www.seeedstudio.com', 'https://www.sparkfun.co', 'https://www.newark.com/', 'https://www.st.com', 'https://partners.sigfox.com/', 'https://www.sparkfun.com', 'https://www.adafruit.com/'}	7	https://www.sparkfun.com	NA	NA	0	6	0	0	NA	0	NA	NA	FALSE	[]	0
https://www.hackster.io/jim-bennett/calendar-controlled-busy-light-a1fb0d	TRUE	Calendar Controlled Busy Light	Full instructions provided	WFH? You need a light connected to your calendar to tell your family that you can't be disturbed right now.	20	3/18/2020 23:42:48	3/19/2020 14:47:18	MIT	['https://www.hackster.io/home-automation', 'https://www.hackster.io/iot', 'https://www.hackster.io/lights', 'https://www.hackster.io/microsoft', 'https://www.hackster.io/pimoroni', 'https://www.hackster.io/raspberry-pi']	6	['home automation', 'internet of things', 'lights']	3	Beginner	1 hour	60	0	10	1504	1	FALSE	['Jim Bennett']	['https://www.hackster.io/jim-bennett']	20	3095	20	0	https://github.com/jimbobbennett/BusyLight	2	2	0	3	['https://www.hackster.io/products/buy/42744?s=BAhJIhMzMjYwNzEsUHJvamVjdAY6BkVG%0A', 'https://www.hackster.io/products/buy/34218?s=BAhJIhMzMjYwNzEsUHJvamVjdAY6BkVG%0A']	2	{'https://shop.pimoroni.com', 'https://www.newark.com/'}	2	https://www.newark.com/	NA	100	3	0	0	0	NA	0	NA	NA	FALSE	[]	0
https://www.hackster.io/eric-schneider/musical-soap-dispenser-e612d1	TRUE	Musical Soap Dispenser	Full instructions provided	Play your favorite tune for 20 seconds while you wash your hands.	12	3/18/2020 23:48:03	3/24/2020 19:09:12	CERN-OHL	['https://www.hackster.io/bantam-tools', 'https://www.hackster.io/covid19', 'https://www.hackster.io/health', 'https://www.hackster.io/home-automation', 'https://www.hackster.io/microchip', 'https://www.hackster.io/music', 'https://www.hackster.io/patchr', 'https://www.hackster.io/robotics']	8	['covid19', 'home automation', 'music', 'pcb', 'robotics']	5	Intermediate	3 hours	180	0	10	903	1	FALSE	['Eric Schneider']	['https://www.hackster.io/eric-schneider']	5	411	9	2	https://www.hackster.io/code_files/433802/download	15	9	5	2	['https://www.hackster.io/products/buy/22071?s=BAhJIhMzMjYwNDUsUHJvamVjdAY6BkVG%0A', 'https://www.hackster.io/products/buy/56459?s=BAhJIhMzMjYwNDUsUHJvamVjdAY6BkVG%0A', 'https://www.hackster.io/products/buy/50580?s=BAhJIhMzMjYwNDUsUHJvamVjdAY6BkVG%0A', 'https://www.hackster.io/products/buy/70385?s=BAhJIhMzMjYwNDUsUHJvamVjdAY6BkVG%0A', 'https://www.hackster.io/products/buy/37912?s=BAhJIhMzMjYwNDUs…	7	{'https://www.umbra.com/', 'https://www.newark.com/', 'https://www.microchipdirect.com', 'https://www.sparkfun.com', 'https://www.amazon.com/'}	5	https://www.newark.com/	NA	NA	0	3	0	0	0	0	0	0	TRUE	['Austin, Texas, United States']	10
https://www.hackster.io/Plastibots/covid-19-daily-stats-on-a-nextion-hmi-using-esp8266-cffa54	TRUE	COVID-19 Daily Stats on a Nextion HMI using ESP8266	Full instructions provided	While Covid-19 picks a fight with humanity, keeping busy and your mind clear is important for all of us. In addition to getting out on hikes	26	3/19/2020 17:43:09	3/24/2020 2:37:07	GPL3+	['https://www.hackster.io/covid19', 'https://www.hackster.io/health', 'https://www.hackster.io/iot', 'https://www.hackster.io/itead']	4	['covid19', 'health', 'internet of things']	3	Beginner	1 hour	60	0	5	580	1	FALSE	['PlastiBots.com']	['https://www.hackster.io/Plastibots']	0	175	2	1	https://github.com/pomber/covid19	2	2	0	1	['https://www.hackster.io/products/buy/70394?s=BAhJIhMzMjYyMjQsUHJvamVjdAY6BkVG%0A', 'https://www.hackster.io/products/buy/70395?s=BAhJIhMzMjYyMjQsUHJvamVjdAY6BkVG%0A']	2	{'https://www.banggood.com/'}	1	https://www.banggood.com/	NA	NA	0	0	0	0	NA	0	NA	NA	TRUE	['Burlington, Ontario, Canada']	11
https://www.hackster.io/fcodiegomoreira/covid-19-arduino-module-urgent-d3650a	TRUE	COVID 19 Arduino Module - Urgent	Full instructions provided	Be aware of the risks of COVID 19 and protect yourself with this Arduino module.	15	3/20/2020 2:02:05	3/28/2020 1:52:47	GPL3+	['https://www.hackster.io/covid19', 'https://www.hackster.io/health', 'https://www.hackster.io/robotics', 'https://www.hackster.io/security']	4	['covid19', 'health', 'healthcare', 'robotics', 'security']	5	Beginner	1 hour	60	0	13	3032	1	FALSE	['Moreira']	['https://www.hackster.io/moreirarobotics']	5	1407	30	0		6	6	0	1	['https://www.hackster.io/products/buy/70393?s=BAhJIhMzMjYyMDksUHJvamVjdAY6BkVG%0A', 'https://www.hackster.io/products/buy/70748?s=BAhJIhMzMjYyMDksUHJvamVjdAY6BkVG%0A', 'https://www.hackster.io/products/buy/70747?s=BAhJIhMzMjYyMDksUHJvamVjdAY6BkVG%0A', 'https://www.hackster.io/products/buy/70746?s=BAhJIhMzMjYyMDksUHJvamVjdAY6BkVG%0A', 'https://www.hackster.io/products/buy/70751?s=BAhJIhMzMjYyMDks…	6	{'https://easyeda.com/', 'https://lcsc.com/'}	2	https://lcsc.com/	NA	NA	0	0	0	0	NA	0	NA	NA	FALSE	[]	0
https://www.hackster.io/332208/covid-19-project-idea-matrix-ir-contactless-thermometer-63fa0c	TRUE	Covid-19 Project Idea: Matrix IR Contactless Thermometer	Full instructions provided	Inspiration for inventors of tomorrow: An accessible way of contactless skin temperature measurement. Join us to improve this project.	19	3/20/2020 14:00:07	3/24/2020 22:14:01	CC BY-SA	['https://www.hackster.io/displays', 'https://www.hackster.io/hardwario', 'https://www.hackster.io/sensors']	3	['display', 'lcd', 'sensor', 'temperature']	4	Beginner	1 hour	60	0	28	3338	5	FALSE	['Jakub Smejkal', 'Martin Hubáček', 'Radim Kozák', 'Alan Fabik', 'Pavel Hübner']	['https://www.hackster.io/jakub-smejkal', 'https://www.hackster.io/hubmartin', 'https://www.hackster.io/radimkozak', 'https://www.hackster.io/alanfabik', 'https://www.hackster.io/hubpav']	4	440	13	0	https://github.com/bigclownprojects/bcf-infra-grid-lcd-mirror	5	5	0	0	['https://www.hackster.io/products/buy/66783?s=BAhJIhMzMjYzOTgsUHJvamVjdAY6BkVG%0A', 'https://www.hackster.io/products/buy/66802?s=BAhJIhMzMjYzOTgsUHJvamVjdAY6BkVG%0A', 'https://www.hackster.io/products/buy/66775?s=BAhJIhMzMjYzOTgsUHJvamVjdAY6BkVG%0A', 'https://www.hackster.io/products/buy/66764?s=BAhJIhMzMjYzOTgsUHJvamVjdAY6BkVG%0A', 'https://www.hackster.io/products/buy/66784?s=BAhJIhMzMjYzOTgs…	5	{'https://shop.hardwario.com/'}	1	https://shop.hardwario.com/	NA	NA	0	0	0	0	NA	0	NA	NA	TRUE	['Zlín, Czech Republic', 'Liberec, Czech Republic']	6
https://www.hackster.io/alankrantas/simple-covid-19-cases-live-update-display-micropython-4607f2	TRUE	Simple COVID-19 Cases Live Update Display (MicroPython)	Showcase (no instructions)	Get coronavirus update of your country on MAX7219 LED modules with D1 mini (ESP8266) and MicroPython.	16	3/20/2020 14:44:52	4/28/2020 7:43:10	CC BY-NC-SA	['https://www.hackster.io/covid19', 'https://www.hackster.io/Espressif', 'https://www.hackster.io/health', 'https://www.hackster.io/iot']	4	['covid19', 'internet of things', 'json', 'max7219', 'micropython']	5	Beginner		NA	0	10	1106	1	FALSE	['Alan Wang']	['https://www.hackster.io/alankrantas']	0	304	6	1	https://www.hackster.io/code_files/434170/download	2	2	0	0	['https://www.hackster.io/products/buy/657?s=BAhJIhMzMjY0MDMsUHJvamVjdAY6BkVG%0A', 'https://www.hackster.io/products/buy/70433?s=BAhJIhMzMjY0MDMsUHJvamVjdAY6BkVG%0A']	2	{'https://www.banggood.com', 'https://www.amazon.com/'}	2	https://www.banggood.com	NA	NA	0	0	0	0	NA	0	NA	NA	TRUE	['Taipei, Taiwan']	16
https://www.hackster.io/331510/wash-a-lot-bot-a-diy-hand-washing-timer-2df500	TRUE	Wash-A-Lot-Bot! A DIY Hand Washing Timer 🧼	Full instructions provided	An easy way to make a hand-washing timer, using Arduino.	10	3/20/2020 17:05:37	3/31/2020 14:32:05	Apache-2.0	['https://www.hackster.io/covid19', 'https://www.hackster.io/health', 'https://www.hackster.io/home-automation', 'https://www.hackster.io/iot', 'https://www.hackster.io/robotics']	5	['covid19', 'embedded', 'home automation', 'internet of things', 'robotics']	5	Beginner	1 hour	60	0	59	8413	2	FALSE	['Gautam Bose', 'Lucas Ochoa']	['https://www.hackster.io/gautam-bose', 'https://www.hackster.io/lucasochoa']	7	1194	8	1	https://www.hackster.io/code_files/433418/download	0	0	0	0	[]	0	set()	0		NA	NA	0	0	0	0	NA	0	NA	NA	TRUE	['New York, NY, United States', 'New York, NY, United States']	8.5
https://www.hackster.io/8bitsandabyte/the-internet-controlled-corona-virus-slapper-244a99	TRUE	The Internet Controlled Corona Virus Slapper	Full instructions provided	Let's collectively vent our frustrations by slapping the Corona Virus via the internet!	13	3/20/2020 21:54:51	4/16/2020 7:02:36	CC BY-NC-SA	['https://www.hackster.io/arts', 'https://www.hackster.io/games', 'https://www.hackster.io/iot', 'https://www.hackster.io/raspberry-pi', 'https://www.hackster.io/robotics']	5	['art', 'covid19', 'games', 'remote control', 'robotics']	5	Beginner	Over 1 day	1440	0	10	897	1	FALSE	['8bitsandabyte']	['https://www.hackster.io/8bitsandabyte']	6	703	6	0	https://www.hackster.io/code_files/434279/download	9	3	6	2	['https://www.hackster.io/products/buy/19209?s=BAhJIhMzMjY0ODcsUHJvamVjdAY6BkVG%0A', 'https://www.hackster.io/products/buy/19210?s=BAhJIhMzMjY0ODcsUHJvamVjdAY6BkVG%0A']	2	{'https://www.hackster.io/', 'https://www.newark.com/'}	2	https://www.newark.com/	NA	NA	5	6	0	0	NA	0	NA	NA	TRUE	['Brussels, Belgium']	24
https://www.hackster.io/ashshaks/get-use-of-the-technology-in-using-smart-sanitizer-9e1a38	TRUE	Get use of the Technology in using Smart Sanitizer	Full instructions provided	Here I made a cool sanitizer using some cool electronic components. So we can protect our hands from COVID19 in these days	22	3/21/2020 15:57:41	5/6/2020 9:45:05	GPL3+	['https://www.hackster.io/covid19', 'https://www.hackster.io/robotics', 'https://www.hackster.io/security', 'https://www.hackster.io/utsource']	4	['covid19', 'robotics', 'security']	3	Beginner		NA	0	3	1222	1	FALSE	['Sharifdeen Ashshak']	['https://www.hackster.io/ashshaks']	10	235	2	0	https://www.hackster.io/code_files/434439/download	6	6	0	1	['https://www.hackster.io/products/buy/42741?s=BAhJIhMzMjY1OTcsUHJvamVjdAY6BkVG%0A', 'https://www.hackster.io/products/buy/37329?s=BAhJIhMzMjY1OTcsUHJvamVjdAY6BkVG%0A', 'https://www.hackster.io/products/buy/66591?s=BAhJIhMzMjY1OTcsUHJvamVjdAY6BkVG%0A', 'https://www.hackster.io/products/buy/45015?s=BAhJIhMzMjY1OTcsUHJvamVjdAY6BkVG%0A', 'https://www.hackster.io/products/buy/42749?s=BAhJIhMzMjY1OTcs…	6	{'https://www.adafruit.com/', 'https://www.newark.com/', 'https://www.utsource.net'}	3	https://www.newark.com/	NA	NA	4	0	0	0	0	0	0	0	FALSE	[]	0
https://www.hackster.io/javagoza/voice-controlled-faucet-09e066	TRUE	Voice-Controlled Faucet	Full instructions provided	Voice controlled faucet that responds on the edge or by bluetooth.	11	3/22/2020 8:42:57	3/30/2020 20:32:37	Apache-2.0	['https://www.hackster.io/sparkfun']	1	['bluetooth low energy', 'covid19', 'home automation', 'machine learning', 'safety']	5	Intermediate	6 hours	360	1	4	563	1	FALSE	['Enrique Albertos']	['https://www.hackster.io/javagoza']	8	3558	14	3	https://github.com/javagoza/ArtemisATPAutomaticFaucet	19	8	1	4	['https://www.hackster.io/products/buy/62598?s=BAhJIhMzMDQxNDEsUHJvamVjdAY6BkVG%0A', 'https://www.hackster.io/products/buy/43581?s=BAhJIhMzMDQxNDEsUHJvamVjdAY6BkVG%0A', 'https://www.hackster.io/products/buy/41737?s=BAhJIhMzMDQxNDEsUHJvamVjdAY6BkVG%0A', 'https://www.hackster.io/products/buy/68188?s=BAhJIhMzMDQxNDEsUHJvamVjdAY6BkVG%0A', 'https://www.hackster.io/products/buy/56525?s=BAhJIhMzMDQxNDEs…	7	{'https://www.sparkfun.co', 'https://www.newark.com/', 'https://www.oreilly.com/', 'https://www.sparkfun.com/'}	4	https://www.sparkfun.com/	NA	NA	0	1	0	0	0	0	0	0	FALSE	['Zaragoza, Spain']	7
https://www.hackster.io/vishwasnavada/neosense-788807	TRUE	NeoSense	Full instructions provided	Smart wearable breathing rate monitor system for premature neonates.	9	3/22/2020 14:35:50	3/24/2020 19:09:57	CC BY-NC-SA	['https://www.hackster.io/health', 'https://www.hackster.io/home-automation', 'https://www.hackster.io/KidsFamily', 'https://www.hackster.io/onsemi']	5	['baby', 'healthcare', 'smart appliances']	4	Intermediate	20 hours	1200	1	2	377	1	FALSE	['Vishwas Navada']	['https://www.hackster.io/vishwasnavada']	8	1044	8	1	https://github.com/vishwasnavada/NeoSense	5	3	2	1	['https://www.hackster.io/products/buy/42134?s=BAhJIhMzMjYzNzksUHJvamVjdAY6BkVG%0A', 'https://www.hackster.io/products/buy/37329?s=BAhJIhMzMjYzNzksUHJvamVjdAY6BkVG%0A', 'https://www.hackster.io/products/buy/42741?s=BAhJIhMzMjYzNzksUHJvamVjdAY6BkVG%0A']	3	{'https://www.adafruit.com/', 'https://www.newark.com/', 'https://www.avnet.com/'}	3	https://www.avnet.com/	NA	NA	4	3	0	0	0	0	0	0	TRUE	['Bengaluru, India']	16
https://www.hackster.io/hwhardsoft/covid19-realtime-monitor-5f6920	TRUE	COVID19 Realtime Monitor	Full instructions provided	This small project shows the current data of coronavirus outbreak of different countries in realtime on a 2.4 inch TFT.	20	3/22/2020 18:26:59	4/23/2020 20:26:12	GPL3+	['https://www.hackster.io/arduino', 'https://www.hackster.io/covid19', 'https://www.hackster.io/health', 'https://www.hackster.io/iot']	4	['covid19', 'health', 'monitoring']	3	Intermediate		NA	0	44	15706	1	FALSE	['hwhardsoft']	['https://www.hackster.io/hwhardsoft']	2	140	2	0	https://github.com/HWHardsoft/COVID19-Tracker-Arduino-MKR	2	2	0	1	['https://www.hackster.io/products/buy/42786?s=BAhJIhMzMjY3NDgsUHJvamVjdAY6BkVG%0A', 'https://www.hackster.io/products/buy/70496?s=BAhJIhMzMjY3NDgsUHJvamVjdAY6BkVG%0A']	2	{'https://www.hwhardsoft.de/', 'https://www.newark.com/'}	2	https://www.newark.com/	NA	NA	2	0	0	0	NA	0	NA	NA	TRUE	[]	0
https://www.hackster.io/user87111/covid-19-q-a-chatbot-built-and-hosted-for-free-30ff10	TRUE	Covid-19 Q&A chatbot: built and hosted for free	Full instructions provided	Learn how to build, train and host your Q&A bot for free, to provide your teams with the vital answers 24x7 from the sources you trust.	26	3/22/2020 21:05:24	3/24/2020 2:39:38	GPL3+	['https://www.hackster.io/covid19', 'https://www.hackster.io/health', 'https://www.hackster.io/microsoft']	3	['chat', 'cloud', 'covid19']	3	Intermediate	1 hour	60	0	2	480	1	FALSE	['Laziz Turakulov']	['https://www.hackster.io/user87111']	4	1414	7	1	https://github.com/LazaUK/AzureBot-Covid19FAQ	0	0	0	1	[]	0	set()	0		NA	NA	0	0	0	0	0	0	0	0	FALSE	['United Kingdom']	2
https://www.hackster.io/kburns/smart-hand-washing-223b19	TRUE	Smart Hand Washing	Full instructions provided	A friendly alpaca soap dispenser that helps you wash your hands using TinyCircuits small Wirelings sensors	16	3/23/2020 23:25:00	3/24/2020 19:09:24	GPL3+	['https://www.hackster.io/covid19', 'https://www.hackster.io/displays', 'https://www.hackster.io/home-automation', 'https://www.hackster.io/sensors', 'https://www.hackster.io/tinycircuits']	5	['covid19', 'display', 'home automation', 'moisture sensor', 'sensor']	5	Beginner	30 minutes	30	0	2	450	2	FALSE	['TinyCircuits', 'Laveréna Wienclaw']	['https://www.hackster.io/kburns', 'https://www.hackster.io/laverenalw']	9	823	21	0	https://github.com/TinyCircuits/TinyCircuits-Wireling-Lib/archive/master.zip	9	7	0	1	['https://www.hackster.io/products/buy/66465?s=BAhJIhMzMjcwMTMsUHJvamVjdAY6BkVG%0A', 'https://www.hackster.io/products/buy/66460?s=BAhJIhMzMjcwMTMsUHJvamVjdAY6BkVG%0A', 'https://www.hackster.io/products/buy/66476?s=BAhJIhMzMjcwMTMsUHJvamVjdAY6BkVG%0A', 'https://www.hackster.io/products/buy/66457?s=BAhJIhMzMjcwMTMsUHJvamVjdAY6BkVG%0A', 'https://www.hackster.io/products/buy/66450?s=BAhJIhMzMjcwMTMs…	7	{'https://tinycircuits.com/'}	1	https://tinycircuits.com/	NA	NA	0	0	0	0	0	0	0	0	TRUE	['Akron, OH, United States']	5.5
https://www.hackster.io/Kenn/wearable-covid-19-tracker-76c0a6	TRUE	Wearable COVID-19 Tracker	Full instructions provided	A wearable ePaper device to track COVID-19 situation.	8	3/24/2020 4:23:33	3/24/2020 19:07:56	MIT	['https://www.hackster.io/covid19', 'https://www.hackster.io/health', 'https://www.hackster.io/wearables']	3	['coronavirus', 'covid19', 'epaper', 'esp', 'wearables']	5	Beginner	1 hour	60	0	5	816	1	FALSE	['Kenn Zhang']	['https://www.hackster.io/Kenn']	0	169	0	1	https://github.com/breakstring/covid19_e-paper	3	3	0	2	['https://www.hackster.io/products/buy/70546?s=BAhJIhMzMjcwNTEsUHJvamVjdAY6BkVG%0A', 'https://www.hackster.io/products/buy/70547?s=BAhJIhMzMjcwNTEsUHJvamVjdAY6BkVG%0A', 'https://www.hackster.io/products/buy/70548?s=BAhJIhMzMjcwNTEsUHJvamVjdAY6BkVG%0A']	3	{'https://www.waveshare.com/'}	1	https://www.waveshare.com/	NA	NA	0	0	0	0	NA	0	NA	NA	FALSE	[]	0
https://www.hackster.io/SurtrTech/keep-track-of-covid-19-outbreak-in-your-country-7c2fdb	TRUE	Keep Track of COVID-19 Outbreak in Your Country	Full instructions provided	Using ESP8266 12E, and a TFL RGB LCD with ThingHTTP and get the data from worldOmeters. info	17	3/24/2020 17:21:09	3/30/2020 0:50:47	GPL3+	['https://www.hackster.io/covid19', 'https://www.hackster.io/Espressif', 'https://www.hackster.io/health', 'https://www.hackster.io/thingspeak']	4	['covid19', 'tracking']	2	Beginner	1 hour	60	0	7	1359	1	FALSE	['SurtrTech']	['https://www.hackster.io/SurtrTech']	6	827	6	1	https://www.hackster.io/code_files/435152/download	2	2	0	3	['https://www.hackster.io/products/buy/42754?s=BAhJIhMzMjcxNTUsUHJvamVjdAY6BkVG%0A']	1	{'https://www.newark.com/'}	1	https://www.newark.com/	NA	NA	2	1	0	0	NA	0	NA	NA	TRUE	['Safi, Morocco']	21
https://www.hackster.io/joshuafinnfieger/ultrasonic-distance-sensor-373036	TRUE	Ultrasonic distance sensor	Work in progress	In times of Corona, it is very important to keep distance	11	3/24/2020 18:57:52	3/30/2020 21:06:33	GPL3+	['https://www.hackster.io/covid19', 'https://www.hackster.io/sensors', 'https://www.hackster.io/sparkfun']	4	['covid19', 'led', 'physics', 'sensor', 'ultrasonic']	5	Beginner	1 hour	60	0	3	535	1	FALSE	['Joshua Fieger']	['https://www.hackster.io/joshuafinnfieger']	1	362	0	1	https://www.hackster.io/code_files/435087/download	16	7	0	0	['https://www.hackster.io/products/buy/42741?s=BAhJIhMzMjY5MDQsUHJvamVjdAY6BkVG%0A', 'https://www.hackster.io/products/buy/393?s=BAhJIhMzMjY5MDQsUHJvamVjdAY6BkVG%0A', 'https://www.hackster.io/products/buy/496?s=BAhJIhMzMjY5MDQsUHJvamVjdAY6BkVG%0A', 'https://www.hackster.io/products/buy/42751?s=BAhJIhMzMjY5MDQsUHJvamVjdAY6BkVG%0A', 'https://www.hackster.io/products/buy/37312?s=BAhJIhMzMjY5MDQsUHJv…	7	{'https://www.sparkfun.com', 'https://www.newark.com/', 'https://www.adafruit.com'}	3	https://www.newark.com/	NA	NA	4	0	0	0	0	0	0	0	FALSE	[]	0
https://www.hackster.io/hague/covid-19-data-monitor-dfd267	TRUE	Covid-19 Data Monitor	Full instructions provided	Using the M5Stack to visualize timeseries data of the Covid-19 pandemic.	11	3/24/2020 19:41:21	4/10/2020 22:26:57	MIT	['https://www.hackster.io/covid19', 'https://www.hackster.io/displays', 'https://www.hackster.io/health', 'https://www.hackster.io/m5stack', 'https://www.hackster.io/platformio']	5	['covid19', 'display', 'monitoring', 'wifi']	4	Beginner	1 hour	60	0	15	2879	1	FALSE	['Hans-Günther Nusseck']	['https://www.hackster.io/hague']	8	975	1	0	https://www.hackster.io/code_files/435153/download	2	2	0	1	['https://www.hackster.io/products/buy/59489?s=BAhJIhMzMjcxMDQsUHJvamVjdAY6BkVG%0A', 'https://www.hackster.io/products/buy/59504?s=BAhJIhMzMjcxMDQsUHJvamVjdAY6BkVG%0A']	2	{'https://m5stack.com/'}	1	https://m5stack.com/	NA	NA	0	0	0	0	NA	0	NA	NA	TRUE	[]	0
https://www.hackster.io/dmitrywat/the-road-from-line-following-to-lane-following-de8836	TRUE	The Road from Line Following to Lane Following	Protip	First article in series about Line Following and Lane Following with CV	12	3/25/2020 10:15:16	4/19/2020 16:05:22	MIT	['https://www.hackster.io/automotive', 'https://www.hackster.io/robotics', 'https://www.hackster.io/seeed', 'https://www.hackster.io/vehicles']	4	['car', 'computer vision', 'microcontroller', 'micropython', 'robotics']	5	Beginner	2 hours	120	0	6	404	2	FALSE	['Dmitry Maslov', 'chaoZ']	['https://www.hackster.io/dmitrywat', 'https://www.hackster.io/Chaos_Z']	0	1189	5	0		2	2	0	0	['https://www.hackster.io/products/buy/70602?s=BAhJIhMzMjcyNTYsUHJvamVjdAY6BkVG%0A', 'https://www.hackster.io/products/buy/70603?s=BAhJIhMzMjcyNTYsUHJvamVjdAY6BkVG%0A']	2	{'https://www.tinkergen.com/', 'https://www.seeedstudio.com/'}	2	https://www.seeedstudio.com/	NA	NA	0	0	0	0	0	0	0	0	FALSE	['shenzhen, China']	3
https://www.hackster.io/the-tech-lab/fight-coronavirus-simple-handwash-timer-4dc8ac	TRUE	Fight Coronavirus: Simple Handwash Timer	Full instructions provided	A simple countdown timer that makes you wash your hands for at least 20 seconds.	15	3/25/2020 12:49:59	4/17/2020 12:43:47	GPL3+	['https://www.hackster.io/arduino', 'https://www.hackster.io/covid19', 'https://www.hackster.io/sparkfun']	4	['beginner', 'beginner friendly', 'cleanhands', 'corona', 'coronavirus', 'countdown timer', 'covid19', 'easy', 'fight coronavirus', 'hand', 'handwash', 'handwash timer', 'handwashtimerchallenge', 'the tech lab', 'wash']	15	Beginner		NA	0	8	5079	1	FALSE	['The Tech Lab']	['https://www.hackster.io/the-tech-lab']	8	1644	3	3	https://hacksterio.s3.amazonaws.com/uploads/attachments/1091190/Timer_Code.ino	12	9	0	0	['https://www.hackster.io/products/buy/19172?s=BAhJIhMzMjcyNzcsUHJvamVjdAY6BkVG%0A', 'https://www.hackster.io/products/buy/42741?s=BAhJIhMzMjcyNzcsUHJvamVjdAY6BkVG%0A', 'https://www.hackster.io/products/buy/893?s=BAhJIhMzMjcyNzcsUHJvamVjdAY6BkVG%0A', 'https://www.hackster.io/products/buy/56525?s=BAhJIhMzMjcyNzcsUHJvamVjdAY6BkVG%0A', 'https://www.hackster.io/products/buy/49705?s=BAhJIhMzMjcyNzcsUH…	8	{'https://www.sparkfun.com', 'https://www.newark.com/', 'http://lowes'}	3	https://www.newark.com/	NA	NA	4	1	0	0	NA	0	NA	NA	TRUE	['Dhaka, Bangladesh']	24
https://www.hackster.io/isaichakri/coronavirus-live-updator-7febb3	TRUE	Coronavirus Live Updator	Full instructions provided	This project does two functions one it's a live updator and trigger the buzzer if the no of cases increases 500 people for like 10min.	25	3/25/2020 13:56:02	4/17/2020 12:06:31	MIT	['https://www.hackster.io/adafruit', 'https://www.hackster.io/arduino', 'https://www.hackster.io/covid19', 'https://www.hackster.io/displays', 'https://www.hackster.io/home-automation', 'https://www.hackster.io/iot']	7	['covid19', 'display', 'home automation', 'internet of things', 'wifi']	5	Intermediate	4 hours	240	0	43	9463	1	FALSE	['Sai Chakradhar']	['https://www.hackster.io/isaichakri']	0	571	6	1	https://www.hackster.io/code_files/435308/download	3	3	0	0	['https://www.hackster.io/products/buy/42741?s=BAhJIhMzMjczNDAsUHJvamVjdAY6BkVG%0A', 'https://www.hackster.io/products/buy/38498?s=BAhJIhMzMjczNDAsUHJvamVjdAY6BkVG%0A', 'https://www.hackster.io/products/buy/17352?s=BAhJIhMzMjczNDAsUHJvamVjdAY6BkVG%0A']	3	{'https://www.hackster.io/', 'https://www.newark.com/', 'https://store.boltiot.com'}	3	https://www.newark.com/	NA	NA	4	0	0	0	NA	0	NA	NA	TRUE	[]	0
https://www.hackster.io/roni-bandini/coronavirus-analog-monitor-19c3e4	TRUE	Coronavirus Analog Monitor	Full instructions provided	This small Coronavirus analog monitor for your notebook will keep you updated about worldwide infected cases	16	3/25/2020 15:55:54	3/29/2020 18:31:48	CC BY	['https://www.hackster.io/autodesk', 'https://www.hackster.io/clocks', 'https://www.hackster.io/covid19', 'https://www.hackster.io/Espressif', 'https://www.hackster.io/nodemcu', 'https://www.hackster.io/utsource']	6	['analog', 'clocks', 'covid19', 'servo', 'web']	5	Beginner	2 hours	120	0	4	380	1	FALSE	['Roni Bandini']	['https://www.hackster.io/roni-bandini']	6	384	3	1	https://github.com/ronibandini/CoronavirusAnalogMonitor	3	3	0	2	['https://www.hackster.io/products/buy/643?s=BAhJIhMzMjczNjEsUHJvamVjdAY6BkVG%0A', 'https://www.hackster.io/products/buy/37329?s=BAhJIhMzMjczNjEsUHJvamVjdAY6BkVG%0A', 'https://www.hackster.io/products/buy/66591?s=BAhJIhMzMjczNjEsUHJvamVjdAY6BkVG%0A']	3	{'https://www.adafruit.com/', 'https://www.banggood.com', 'https://www.utsource.net'}	3	https://www.banggood.com	NA	NA	0	0	0	0	0	0	0	0	TRUE	['Buenos Aires, Argentina']	17
https://www.hackster.io/rajajothir/automatic-faucet-touchless-using-arduino-for-covid-19-369b18	TRUE	Automatic Faucet (Touchless) Using Arduino for COVID-19	Full instructions provided	You do not have to touch the surface of the faucet after you wash your hands. Wash hands safely and prevent coronavirus disease.	23	3/25/2020 16:37:39	6/6/2020 3:46:27	CC BY	['https://www.hackster.io/covid19', 'https://www.hackster.io/health', 'https://www.hackster.io/sensors']	2	['automation', 'covid19', 'health', 'human welfare', 'sensor']	5	Intermediate	1 hour	60	0	17	2072	1	FALSE	['Rucksikaa Raajkumar']	['https://www.hackster.io/rajajothir']	1	304	0	1	https://www.hackster.io/code_files/435355/download	14	6	0	1	['https://www.hackster.io/products/buy/19172?s=BAhJIhMzMjczNzUsUHJvamVjdAY6BkVG%0A', 'https://www.hackster.io/products/buy/42791?s=BAhJIhMzMjczNzUsUHJvamVjdAY6BkVG%0A', 'https://www.hackster.io/products/buy/893?s=BAhJIhMzMjczNzUsUHJvamVjdAY6BkVG%0A', 'https://www.hackster.io/products/buy/71505?s=BAhJIhMzMjczNzUsUHJvamVjdAY6BkVG%0A', 'https://www.hackster.io/products/buy/42742?s=BAhJIhMzMjczNzUsUH…	5	{'https://www.sparkfun.com', 'https://www.newark.com/', 'https://www.ebay.com/', 'http://lowes'}	4	https://www.newark.com/	NA	10	2	1	0	0	NA	0	NA	NA	FALSE	['Colombo, Sri Lanka']	24
https://www.hackster.io/platisd/corona-lamp-monitor-the-pandemic-400a1f	TRUE	Corona Lamp: Monitor the Pandemic	Showcase (no instructions)	Paranoid, or “just concerned”, with the ongoing pandemic and want to keep tabs on the situation? Corona Lamp has got you covered!	22	3/25/2020 21:39:20	3/31/2020 21:51:00	MIT	['https://www.hackster.io/adafruit', 'https://www.hackster.io/covid19', 'https://www.hackster.io/Espressif', 'https://www.hackster.io/health', 'https://www.hackster.io/iot', 'https://www.hackster.io/pcbway']	6	['covid19', 'internet of things', 'led']	3	Beginner	1 hour	60	0	3	828	1	FALSE	['Dimitris Platis']	['https://www.hackster.io/platisd']	0	411	7	0	https://github.com/platisd/code-review-lamp/tree/master/firmware/corona_lamp	4	3	1	1	['https://www.hackster.io/products/buy/657?s=BAhJIhMzMjc0NDQsUHJvamVjdAY6BkVG%0A', 'https://www.hackster.io/products/buy/17344?s=BAhJIhMzMjc0NDQsUHJvamVjdAY6BkVG%0A', 'https://www.hackster.io/products/buy/70689?s=BAhJIhMzMjc0NDQsUHJvamVjdAY6BkVG%0A']	3	{'https://www.newark.com/', 'https://www.banggood.com', 'https://www.pcbway.com/'}	3	https://www.banggood.com	NA	NA	3	1	0	0	0	0	0	0	FALSE	[]	0
https://www.hackster.io/skiiid/how-to-use-infrared-thermometer-gy906-with-skiiid-404f30	TRUE	How to use Infrared Thermometer GY906 with skiiiD	Protip	A tutorial to develop Infrared Thermometer GY906 with skiiiD	9	3/26/2020 2:22:44	4/21/2020 3:43:39		['https://www.hackster.io/covid19']	0	['covid19', 'firmware', 'ide']	3	Beginner		NA	0	0	229	1	FALSE	['skiiiD']	['https://www.hackster.io/skiiid']	6	254	5	0		4	4	0	1	['https://www.hackster.io/products/buy/42741?s=BAhJIhMzMjY4MzMsUHJvamVjdAY6BkVG%0A', 'https://www.hackster.io/products/buy/19172?s=BAhJIhMzMjY4MzMsUHJvamVjdAY6BkVG%0A', 'https://www.hackster.io/products/buy/42747?s=BAhJIhMzMjY4MzMsUHJvamVjdAY6BkVG%0A', 'https://www.hackster.io/products/buy/49220?s=BAhJIhMzMjY4MzMsUHJvamVjdAY6BkVG%0A']	4	{'https://www.newark.com/', 'http://lowes'}	2	https://www.newark.com/	NA	NA	4	0	0	0	0	0	0	0	TRUE	[]	18
https://www.hackster.io/samalsaswat0/covid19-realtime-tracker-india-6e54e4	TRUE	COVID19 Realtime Tracker | India	Showcase (no instructions)	COVID19 is spreading very rapidly but most of the Indian people are unaware of it. So to make them aware and give them the current status	26	3/26/2020 5:45:55	4/3/2020 19:24:59	MIT	['https://www.hackster.io/covid19', 'https://www.hackster.io/electropeak1', 'https://www.hackster.io/Espressif', 'https://www.hackster.io/home-automation', 'https://www.hackster.io/iot', 'https://www.hackster.io/nodemcu']	6	['api', 'coronavirus', 'embedded', 'home automation', 'nodemcu']	5	Beginner		NA	0	5	909	1	FALSE	['Saswat Samal']	['https://www.hackster.io/samalsaswat0']	0	73	1	1	https://github.com/saswatsamal/COVID19_IndiaData	3	3	0	0	['https://www.hackster.io/products/buy/643?s=BAhJIhMzMjc1MjQsUHJvamVjdAY6BkVG%0A', 'https://www.hackster.io/products/buy/35048?s=BAhJIhMzMjc1MjQsUHJvamVjdAY6BkVG%0A', 'https://www.hackster.io/products/buy/42780?s=BAhJIhMzMjc1MjQsUHJvamVjdAY6BkVG%0A']	3	{'https://electropeak.com/', 'https://www.newark.com/', 'https://www.banggood.com'}	3	https://www.banggood.com	NA	NA	2	0	0	0	0	0	0	0	FALSE	[]	0
https://www.hackster.io/abhimuk18/diy-ir-contact-less-thermometer-an-iot-device-885c8f	TRUE	DIY IR Contact Less Thermometer an IOT device	Full instructions provided	Necessity is the mother of invention: DIY IR Contact Less Thermometer an IOT device	14	3/26/2020 7:17:46	5/13/2020 20:53:17	LGPL	['https://www.hackster.io/adafruit', 'https://www.hackster.io/Espressif', 'https://www.hackster.io/iot', 'https://www.hackster.io/nodemcu', 'https://www.hackster.io/slack']	5	['internet of things']	1	Intermediate	1 hour	60	0	6	1787	1	FALSE	['Abhijit Mukherjee']	['https://www.hackster.io/abhimuk18']	4	725	0	1	https://www.hackster.io/code_files/435552/download	3	3	0	1	['https://www.hackster.io/products/buy/643?s=BAhJIhMzMjc1NDEsUHJvamVjdAY6BkVG%0A', 'https://www.hackster.io/products/buy/17352?s=BAhJIhMzMjc1NDEsUHJvamVjdAY6BkVG%0A']	2	{'https://www.hackster.io/', 'https://www.banggood.com'}	2	https://www.banggood.com	NA	NA	2	1	0	0	NA	0	NA	NA	TRUE	['Bengaluru, India']	1
https://www.hackster.io/deeplocal/scrubber-your-handwashing-soundtrack-39c5fe	TRUE	Scrubber: Your Handwashing Soundtrack	Full instructions provided	Scrubber is a DIY smart soap dispenser that automatically plays 20 seconds of your favorite tunes on Spotify while you wash your hands!	23	3/26/2020 14:03:07	3/26/2020 22:24:12		['https://www.hackster.io/adafruit', 'https://www.hackster.io/covid19', 'https://www.hackster.io/health', 'https://www.hackster.io/music', 'https://www.hackster.io/raspberry-pi']	5	['covid19', 'music', 'open source hardware', 'rapid prototyping']	4	Intermediate	4 hours	240	0	18	1173	1	FALSE	['Deeplocal']	['https://www.hackster.io/deeplocal']	9	1195	4	0	https://github.com/Deeplocal/scrubber	7	3	4	2	['https://www.hackster.io/products/buy/28629?s=BAhJIhMzMjc2MDIsUHJvamVjdAY6BkVG%0A', 'https://www.hackster.io/products/buy/70708?s=BAhJIhMzMjc2MDIsUHJvamVjdAY6BkVG%0A']	2	{'https://www.adafruit.com/', 'https://www.modmypi.com'}	2	https://www.modmypi.com	NA	30	3	5	0	0	0	0	0	0	TRUE	['Pittsburgh, Pennsylvania, United States']	7
https://www.hackster.io/thingsquare/kill-covid-20-second-hand-wash-sensor-no-soldering-needed-b4e601	TRUE	Kill COVID: 20 second hand wash sensor (no soldering needed)	Full instructions provided	This project helps you kill viruses by making sure you really wash your hands for 20 seconds - and keep up the habit.	23	3/26/2020 14:47:32	3/26/2020 14:47:32	CC BY-NC-ND	['https://www.hackster.io/covid19', 'https://www.hackster.io/health', 'https://www.hackster.io/home-automation', 'https://www.hackster.io/iot', 'https://www.hackster.io/raspberry-pi', 'https://www.hackster.io/texasinstruments']	6	['covid19', 'home automation', 'internet of things', 'medical device', 'wireless']	5	Intermediate	1 hour	60	0	8	1522	3	FALSE	['Adam Dunkels', 'Marcus Linderoth', 'Fredrik Rosendal']	['https://www.hackster.io/adam-dunkels', 'https://www.hackster.io/marcus-linderoth', 'https://www.hackster.io/fredrik-rosendal']	4	531	9	0		2	2	0	2	['https://www.hackster.io/products/buy/70706?s=BAhJIhMzMjc1NDQsUHJvamVjdAY6BkVG%0A', 'https://www.hackster.io/products/buy/61211?s=BAhJIhMzMjc1NDQsUHJvamVjdAY6BkVG%0A']	2	{'https://www.ti.com/', 'https://www.newark.com/'}	2	https://www.ti.com/	NA	NA	0	0	0	0	NA	0	NA	NA	TRUE	['Stockholm, Sweden']	1.666666667
https://www.hackster.io/glowascii/touchless-handwashing-timer-nightlight-7917f9	TRUE	Touchless Handwashing Timer / Nightlight	Protip	Program a cute little timer that activates when you clap your hands! Perfect for shared bathrooms.	16	3/26/2020 19:46:32	3/27/2020 0:15:51	GPL3+	['https://www.hackster.io/adafruit', 'https://www.hackster.io/covid19', 'https://www.hackster.io/health', 'https://www.hackster.io/microsoft']	4	['covid19']	1	Beginner	30 minutes	30	0	16	1960	1	FALSE	['Alex Glow']	['https://www.hackster.io/glowascii']	2	454	0	0	https://www.hackster.io/code_files/435688/download	2	2	0	1	['https://www.hackster.io/products/buy/21694?s=BAhJIhMzMjc2NTEsUHJvamVjdAY6BkVG%0A', 'https://www.hackster.io/products/buy/42768?s=BAhJIhMzMjc2NTEsUHJvamVjdAY6BkVG%0A']	2	{'https://www.newark.com/', 'https://www.adafruit.com'}	2	https://www.adafruit.com	NA	NA	2	0	0	0	NA	0	NA	NA	TRUE	['United States']	20
https://www.hackster.io/pthat/automated-bag-valve-mask-bvm-bcadff	TRUE	Automated Bag Valve Mask (BVM)	Protip	Due to the Coronavirus (Covid-19) pandemic, more and more ventilators are now being needed around the world.	17	3/26/2020 20:02:29	3/29/2020 18:30:29		['https://www.hackster.io/covid19', 'https://www.hackster.io/displays', 'https://www.hackster.io/health', 'https://www.hackster.io/itead', 'https://www.hackster.io/pulse-train-hat']	5	['covid19', 'display', 'medical', 'medical device', 'motor']	5	Intermediate		NA	0	13	1416	1	FALSE	['Sean']	['https://www.hackster.io/pthat']	0	266	1	0		3	3	0	0	['https://www.hackster.io/products/buy/20909?s=BAhJIhMzMjc2NzQsUHJvamVjdAY6BkVG%0A', 'https://www.hackster.io/products/buy/24593?s=BAhJIhMzMjc2NzQsUHJvamVjdAY6BkVG%0A', 'https://www.hackster.io/products/buy/9251?s=BAhJIhMzMjc2NzQsUHJvamVjdAY6BkVG%0A']	3	{'https://ukcnc.net', 'https://ukcnc.net/', 'https://www.itead.cc'}	3	https://ukcnc.net	NA	NA	0	0	0	0	NA	0	NA	NA	TRUE	['St Columb Major, United Kingdom']	5
https://www.hackster.io/hackershack/smart-doorbell-video-intercom-system-e5aa61	TRUE	Smart Doorbell / Video Intercom System	Full instructions provided	Raspberry Pi-powered hardware that notifies you when guests arrive and lets you talk to them on your phone through internet calls.	21	3/27/2020 13:57:08	5/31/2020 17:06:47	GPL3+	['https://www.hackster.io/covid19', 'https://www.hackster.io/health', 'https://www.hackster.io/home-automation', 'https://www.hackster.io/iot', 'https://www.hackster.io/raspberry-pi']	5	['covid19', 'home automation', 'internet of things', 'smart appliances', 'smart home']	5	Intermediate	4 hours	240	0	93	23427	1	FALSE	['Hacker Shack']	['https://www.hackster.io/hackershack']	12	1582	2	2	https://github.com/HackerShackOfficial/Smart-Doorbell	34	13	8	0	['https://www.hackster.io/products/buy/70656?s=BAhJIhMzMjczNzMsUHJvamVjdAY6BkVG%0A', 'https://www.hackster.io/products/buy/19209?s=BAhJIhMzMjczNzMsUHJvamVjdAY6BkVG%0A', 'https://www.hackster.io/products/buy/48136?s=BAhJIhMzMjczNzMsUHJvamVjdAY6BkVG%0A', 'https://www.hackster.io/products/buy/70657?s=BAhJIhMzMjczNzMsUHJvamVjdAY6BkVG%0A', 'https://www.hackster.io/products/buy/70658?s=BAhJIhMzMjczNzMs…	13	{'https://www.hackster.io/', 'https://amzn.to/', 'https://www.newark.com/', 'https://www.adafruit.com/'}	4	https://www.newark.com/	NA	NA	5	4	0	0	NA	0	NA	NA	TRUE	['Santa Clara, California, United States']	30
https://www.hackster.io/random-stuff-we-make/corona-wearable-distance-monitor-7847d1	TRUE	Corona Wearable Distance Monitor	Full instructions provided	This Simple Wearable device changes its color and pitch of sound if any person comes close to you than 1m in times of COVID-19.	24	3/27/2020 15:23:41	5/12/2020 9:18:23	GPL3+	['https://www.hackster.io/adafruit', 'https://www.hackster.io/covid19', 'https://www.hackster.io/Espressif', 'https://www.hackster.io/home-automation', 'https://www.hackster.io/nodemcu', 'https://www.hackster.io/sparkfun', 'https://www.hackster.io/utsource', 'https://www.hackster.io/wearables']	8	['covid19', 'esp', 'smart appliances', 'wearables']	4	Beginner	3 hours	180	0	8	1867	2	FALSE	['Random Stuff We Make!', 'Sahil Rastogi']	['https://www.hackster.io/rswm', 'https://www.hackster.io/sahilrastogi94']	0	44	1	2	https://www.hackster.io/code_files/435876/download	9	7	2	1	['https://www.hackster.io/products/buy/70763?s=BAhJIhMzMjc4NDEsUHJvamVjdAY6BkVG%0A', 'https://www.hackster.io/products/buy/70764?s=BAhJIhMzMjc4NDEsUHJvamVjdAY6BkVG%0A', 'https://www.hackster.io/products/buy/22522?s=BAhJIhMzMjc4NDEsUHJvamVjdAY6BkVG%0A', 'https://www.hackster.io/products/buy/42750?s=BAhJIhMzMjc4NDEsUHJvamVjdAY6BkVG%0A', 'https://www.hackster.io/products/buy/643?s=BAhJIhMzMjc4NDEsUH…	7	{'https://www.newark.com/', 'https://www.banggood.com', 'https://robu.in/', 'https://www.sparkfun.com', 'https://www.utsource.net'}	5	https://robu.in/	NA	NA	3	2	0	0	NA	0	NA	NA	TRUE	['Delhi, India']	18.5
https://www.hackster.io/DiWa2194/diwa-corona-belt-enforce-social-distancing-86d000	TRUE	DiWa Corona Belt - Enforce Social Distancing	Showcase (no instructions)	Module measures if distance to others is less than 1.5m. If so, the alarm starts with sound and LED. Stay home, stay safe.	23	3/27/2020 15:40:34	4/13/2020 13:55:53		['https://www.hackster.io/covid19', 'https://www.hackster.io/digilent', 'https://www.hackster.io/health', 'https://www.hackster.io/sensors']	4	['covid19', 'fun', 'health', 'led', 'sensor']	5	Intermediate	3 hours	180	0	6	1642	1	FALSE	['Dirk']	['https://www.hackster.io/DiWa2194']	0	70	0	0	https://www.hackster.io/code_files/439573/download	4	4	0	0	['https://www.hackster.io/products/buy/19172?s=BAhJIhMzMjc4NDYsUHJvamVjdAY6BkVG%0A', 'https://www.hackster.io/products/buy/14712?s=BAhJIhMzMjc4NDYsUHJvamVjdAY6BkVG%0A', 'https://www.hackster.io/products/buy/44792?s=BAhJIhMzMjc4NDYsUHJvamVjdAY6BkVG%0A', 'https://www.hackster.io/products/buy/893?s=BAhJIhMzMjc4NDYsUHJvamVjdAY6BkVG%0A']	4	{'https://www.newark.com/', 'https://www.sparkfun.com', 'https://store.digilentinc.com', 'http://lowes'}	4	http://lowes	NA	NA	2	0	0	0	NA	0	NA	NA	FALSE	[]	0
https://www.hackster.io/sujithraa/auto-light-to-avoid-spreading-of-covid-19-9db919	TRUE	Auto Light To Avoid Spreading Of COVID-19	Full instructions provided	COVID-19 will spread by the direct contact with the switches. Since, auto light is used to avoid making physical contact with the switches.	23	3/27/2020 16:53:30	3/27/2020 16:59:44		['https://www.hackster.io/home-automation', 'https://www.hackster.io/iot', 'https://www.hackster.io/ML']	3	['home automation', 'internet of things', 'machine learning']	3	Intermediate	15 hours	900	0	4	273	1	FALSE	['Sujithraa']	['https://www.hackster.io/sujithraa']	2	722	15	1	https://www.hackster.io/code_files/435139/download	18	8	0	4	['https://www.hackster.io/products/buy/38498?s=BAhJIhMzMjcwNzksUHJvamVjdAY6BkVG%0A', 'https://www.hackster.io/products/buy/70553?s=BAhJIhMzMjcwNzksUHJvamVjdAY6BkVG%0A', 'https://www.hackster.io/products/buy/42751?s=BAhJIhMzMjcwNzksUHJvamVjdAY6BkVG%0A', 'https://www.hackster.io/products/buy/37918?s=BAhJIhMzMjcwNzksUHJvamVjdAY6BkVG%0A', 'https://www.hackster.io/products/buy/42749?s=BAhJIhMzMjcwNzks…	8	{'https://www.amazon.in/', 'https://www.newark.com/', 'https://store.boltiot.com'}	3	https://www.newark.com/	NA	NA	2	0	0	0	0	0	0	0	FALSE	[]	0
https://www.hackster.io/random-stuff-we-make/corona-hand-wash-timer-11734a	TRUE	Corona Hand Wash Timer	Full instructions provided	A cool timer gadget to teach your kids about washing hands for twenty seconds.	14	3/28/2020 13:49:39	5/20/2020 16:02:18	GPL3+	['https://www.hackster.io/arduino', 'https://www.hackster.io/covid19', 'https://www.hackster.io/home-automation', 'https://www.hackster.io/utsource']	4	['covid19', 'home automation', 'safety', 'teaching']	4	Beginner		NA	0	66	8880	1	FALSE	['Random Stuff We Make!']	['https://www.hackster.io/rswm']	2	105	1	1	https://www.hackster.io/code_files/436065/download	5	4	1	1	['https://www.hackster.io/products/buy/42741?s=BAhJIhMzMjc5OTgsUHJvamVjdAY6BkVG%0A', 'https://www.hackster.io/products/buy/337?s=BAhJIhMzMjc5OTgsUHJvamVjdAY6BkVG%0A', 'https://www.hackster.io/products/buy/66591?s=BAhJIhMzMjc5OTgsUHJvamVjdAY6BkVG%0A']	3	{'https://www.sparkfun.com', 'https://www.newark.com/', 'https://www.utsource.net'}	3	https://www.newark.com/	NA	NA	4	1	0	0	NA	0	NA	NA	TRUE	['Delhi, India']	37
https://www.hackster.io/tanishq/humidity-sensor-system-dht11-on-arduino-b0ebfe	TRUE	Humidity Sensor System DHT11 On Arduino	Full instructions provided	Humidity Sensor System DHT11 On Arduino	6	3/28/2020 14:03:07	3/29/2020 13:16:44	GPL3+	['https://www.hackster.io/sensors', 'https://www.hackster.io/utsource']	2	['sensor', 'temperature']	2	Expert	3 hours	180	0	2	198	1	FALSE	['Tanishq Jaiswal']	['https://www.hackster.io/tanishq']	4	434	6	0		7	7	0	0	['https://www.hackster.io/products/buy/70846?s=BAhJIhMzMjgwMDQsUHJvamVjdAY6BkVG%0A', 'https://www.hackster.io/products/buy/70848?s=BAhJIhMzMjgwMDQsUHJvamVjdAY6BkVG%0A', 'https://www.hackster.io/products/buy/70849?s=BAhJIhMzMjgwMDQsUHJvamVjdAY6BkVG%0A', 'https://www.hackster.io/products/buy/70851?s=BAhJIhMzMjgwMDQsUHJvamVjdAY6BkVG%0A', 'https://www.hackster.io/products/buy/70852?s=BAhJIhMzMjgwMDQs…	7	{'https://www.utsource.net/'}	1	https://www.utsource.net/	NA	NA	0	0	0	0	0	0	0	0	FALSE	['Indore, India']	13
https://www.hackster.io/zenn1999/no-contact-thermometer-bf6ea0	TRUE	No Contact Thermometer	Work in progress	A quick and easy way to check your temperature and still not make physical contact.	15	3/28/2020 14:40:59	3/30/2020 20:50:32		['https://www.hackster.io/adafruit', 'https://www.hackster.io/covid19', 'https://www.hackster.io/health']	3	['covid19', 'temperature', 'thermometer']	3	Intermediate	2 hours	120	0	5	676	1	FALSE	['zenn1999']	['https://www.hackster.io/zenn1999']	0	365	0	0	https://github.com/zenn1999/NoContactTherm	5	5	0	1	['https://www.hackster.io/products/buy/70821?s=BAhJIhMzMjc5MDUsUHJvamVjdAY6BkVG%0A', 'https://www.hackster.io/products/buy/70822?s=BAhJIhMzMjc5MDUsUHJvamVjdAY6BkVG%0A', 'https://www.hackster.io/products/buy/70823?s=BAhJIhMzMjc5MDUsUHJvamVjdAY6BkVG%0A', 'https://www.hackster.io/products/buy/70824?s=BAhJIhMzMjc5MDUsUHJvamVjdAY6BkVG%0A', 'https://www.hackster.io/products/buy/70820?s=BAhJIhMzMjc5MDUs…	5	{'https://www.adafruit.com/'}	1	https://www.adafruit.com/	NA	NA	0	0	0	0	0	0	0	0	FALSE	[]	0
https://www.hackster.io/rswm/covid-19-lazy-work-from-home-hack-eba3d5	TRUE	COVID-19 Lazy Work from home HACK	Full instructions provided	A device to let you hack your work from home for a better sound sleep in the quarantine period of COVID-19.	21	3/28/2020 16:36:09	5/12/2020 9:22:39	GPL3+	['https://www.hackster.io/covid19', 'https://www.hackster.io/home-automation', 'https://www.hackster.io/utsource']	3	['automation', 'covid19', 'home automation', 'servo', 'smart appliances']	5	Beginner	1 hour	60	0	5	602	1	FALSE	['Random Stuff We Make!']	['https://www.hackster.io/rswm']	1	54	1	1	https://www.hackster.io/code_files/436108/download	4	4	0	1	['https://www.hackster.io/products/buy/42741?s=BAhJIhMzMjgwMjYsUHJvamVjdAY6BkVG%0A', 'https://www.hackster.io/products/buy/37329?s=BAhJIhMzMjgwMjYsUHJvamVjdAY6BkVG%0A', 'https://www.hackster.io/products/buy/42742?s=BAhJIhMzMjgwMjYsUHJvamVjdAY6BkVG%0A', 'https://www.hackster.io/products/buy/66591?s=BAhJIhMzMjgwMjYsUHJvamVjdAY6BkVG%0A']	4	{'https://www.adafruit.com/', 'https://www.newark.com/', 'https://www.utsource.net'}	3	https://www.newark.com/	NA	NA	4	0	0	0	0	0	0	0	TRUE	['Delhi, India']	37
https://www.hackster.io/nidhi17agarwal/covid-19-precaution-device-contactless-handwash-timer-236692	TRUE	COVID-19 Precaution Device: Contactless Handwash Timer	Protip	It is an Arduino based project. 20 sec timer is setup to wash hands properly and stay safe from deadly virus.	21	3/29/2020 15:28:51	4/3/2020 16:53:34		['https://www.hackster.io/covid19', 'https://www.hackster.io/sparkfun']	1	['covid19', 'embedded']	2	Beginner	2 hours	120	0	0	510	1	FALSE	['Nidhi Agarwal']	['https://www.hackster.io/nidhi17agarwal']	0	204	0	0	https://github.com/nidhi12395/project/tree/master/contactless_hamdwash_timer	34	6	1	1	['https://www.hackster.io/products/buy/42741?s=BAhJIhMzMjgxNjksUHJvamVjdAY6BkVG%0A', 'https://www.hackster.io/products/buy/22522?s=BAhJIhMzMjgxNjksUHJvamVjdAY6BkVG%0A', 'https://www.hackster.io/products/buy/42750?s=BAhJIhMzMjgxNjksUHJvamVjdAY6BkVG%0A', 'https://www.hackster.io/products/buy/42751?s=BAhJIhMzMjgxNjksUHJvamVjdAY6BkVG%0A', 'https://www.hackster.io/products/buy/37312?s=BAhJIhMzMjgxNjks…	6	{'https://www.sparkfun.com', 'https://www.newark.com/'}	2	https://www.newark.com/	NA	NA	4	0	0	0	0	0	0	0	TRUE	[]	0
https://www.hackster.io/Heathen_Hacks-v2/bike-turn-signal-part-2-4c6b1e	TRUE	Bike Turn Signal - Part 2	Full instructions provided	Using 8x8 WS2812B RGB LED Matrix, Arduino Nano & PS2 Joystick Module	12	3/29/2020 17:02:07	3/29/2020 17:02:07	GPL3+	['https://www.hackster.io/lights']	1	['lights']	1	Beginner		NA	0	0	200	1	FALSE	['HeathenHacks']	['https://www.hackster.io/Heathen_Hacks-v2']	1	151	3	2	https://www.hackster.io/code_files/436098/download	5	4	1	1	['https://www.hackster.io/products/buy/19172?s=BAhJIhMzMjgwMjAsUHJvamVjdAY6BkVG%0A', 'https://www.hackster.io/products/buy/52378?s=BAhJIhMzMjgwMjAsUHJvamVjdAY6BkVG%0A', 'https://www.hackster.io/products/buy/42742?s=BAhJIhMzMjgwMjAsUHJvamVjdAY6BkVG%0A']	3	{'https://www.newark.com/', 'http://lowes'}	2	https://www.newark.com/	NA	NA	2	2	0	0	0	0	0	0	TRUE	['Quezon City, Philippines']	8
https://www.hackster.io/alexis-cruz/particle-photon-workshop-at-coral-park-elementary-55cf6f	TRUE	Particle Photon Workshop at Coral Park Elementary	Showcase (no instructions)	I used Photon Boards to teach kids about coding and development boards at an elementary school in my area	19	3/29/2020 19:13:10	4/6/2020 20:11:50	MIT	['https://www.hackster.io/particle']	1	['teaching']	1	Beginner		NA	0	1	120	1	FALSE	['alexis Cruz']	['https://www.hackster.io/alexis-cruz']	2	711	0	0	https://www.hackster.io/code_files/438120/download	1	1	0	1	['https://www.hackster.io/products/buy/34038?s=BAhJIhMzMjgyMTksUHJvamVjdAY6BkVG%0A']	1	{'https://www.hackster.io/'}	1	https://www.hackster.io/	NA	NA	4	0	0	0	0	0	0	0	FALSE	[]	0
https://www.hackster.io/nickbild/deep-clean-45cd15	TRUE	Deep Clean	Full instructions provided	Deep Clean watches a room and flags all surfaces as they are touched for special attention on the next cleaning to prevent disease spread.	24	3/29/2020 21:42:43	5/13/2020 22:27:32		['https://www.hackster.io/health', 'https://www.hackster.io/ML', 'https://www.hackster.io/nvidia', 'https://www.hackster.io/raspberry-pi']	4	['artificial intelligence', 'computer vision', 'covid19', 'health']	4	Intermediate	Over 1 day	1440	0	17	1762	1	FALSE	['Nick Bild']	['https://www.hackster.io/nickbild']	7	357	6	0		5	3	0	0	['https://www.hackster.io/products/buy/70937?s=BAhJIhMzMjgyNDIsUHJvamVjdAY6BkVG%0A', 'https://www.hackster.io/products/buy/19209?s=BAhJIhMzMjgyNDIsUHJvamVjdAY6BkVG%0A', 'https://www.hackster.io/products/buy/37274?s=BAhJIhMzMjgyNDIsUHJvamVjdAY6BkVG%0A']	3	{'https://www.newark.com/', 'https://thepihut.com/', 'https://www.nvidia.com/'}	3	https://www.nvidia.com/	NA	NA	5	0	0	0	NA	0	NA	NA	TRUE	['Orlando, FL, United States']	30
https://www.hackster.io/niyazthalappil/covid19-realtime-monitoring-using-nodemcu-240342	TRUE	COVID19 Realtime Monitoring using NodeMCU	Work in progress	This is a small project shows the current data of the coronavirus outbreak of India in realtime on a Nextion TFT Display	22	3/29/2020 21:57:15	3/29/2020 21:57:15		['https://www.hackster.io/covid19', 'https://www.hackster.io/Espressif', 'https://www.hackster.io/health', 'https://www.hackster.io/itead', 'https://www.hackster.io/nodemcu', 'https://www.hackster.io/thingspeak']	6	['covid19', 'health', 'monitoring']	3	Intermediate	4 hours	240	0	6	866	1	FALSE	['Niyas Thalappil']	['https://www.hackster.io/niyazthalappil']	0	46	1	1	https://www.hackster.io/code_files/436363/download	3	3	0	3	['https://www.hackster.io/products/buy/643?s=BAhJIhMzMjgxODQsUHJvamVjdAY6BkVG%0A', 'https://www.hackster.io/products/buy/630?s=BAhJIhMzMjgxODQsUHJvamVjdAY6BkVG%0A', 'https://www.hackster.io/products/buy/42742?s=BAhJIhMzMjgxODQsUHJvamVjdAY6BkVG%0A']	3	{'https://www.newark.com/', 'https://www.banggood.com', 'https://www.itead.cc'}	3	https://www.banggood.com	NA	NA	2	0	0	0	NA	0	NA	NA	FALSE	[]	0
https://www.hackster.io/pibots555/space-trash-game-using-arduino-and-oled-display-430bb5	TRUE	Space Trash Game using Arduino and OLED Display	Full instructions provided	Dear friends, In this Tutorial we are going to build an Arduino powered Game. It is the classic Space trash Game!	21	3/30/2020 10:46:29	4/17/2020 12:30:55		['https://www.hackster.io/arduino', 'https://www.hackster.io/displays', 'https://www.hackster.io/games', 'https://www.hackster.io/sparkfun']	4	['display', 'game', 'game console', 'games', 'oled']	5	Beginner		NA	0	10	2030	1	FALSE	['Pi BOTS MakerHub']	['https://www.hackster.io/pibots555']	6	363	1	1	https://www.hackster.io/code_files/436457/download	14	8	2	1	['https://www.hackster.io/products/buy/42741?s=BAhJIhMzMjgzMTcsUHJvamVjdAY6BkVG%0A', 'https://www.hackster.io/products/buy/71020?s=BAhJIhMzMjgzMTcsUHJvamVjdAY6BkVG%0A', 'https://www.hackster.io/products/buy/42756?s=BAhJIhMzMjgzMTcsUHJvamVjdAY6BkVG%0A', 'https://www.hackster.io/products/buy/37908?s=BAhJIhMzMjgzMTcsUHJvamVjdAY6BkVG%0A', 'https://www.hackster.io/products/buy/71021?s=BAhJIhMzMjgzMTcs…	8	{'https://www.amazon.in/', 'https://www.newark.com/'}	2	https://www.newark.com/	NA	NA	4	1	0	0	NA	0	NA	NA	FALSE	['Malappuram, India']	20
https://www.hackster.io/arduinocc/portable-web-debugger-for-all-platforms-d9e0d6	TRUE	Portable Web Debugger for All Platforms	Showcase (no instructions)	Serial Web Debugging can be used with shared sessions, breaks, watches and charting, you can share your project anywhere with one solution..	22	3/30/2020 11:19:03	3/30/2020 11:19:03	GPL3+	['https://www.hackster.io/debugging', 'https://www.hackster.io/iot', 'https://www.hackster.io/microsoft']	3	['debugging tools', 'internet of things']	2	Beginner		NA	0	0	144	1	FALSE	['arduinocc']	['https://www.hackster.io/arduinocc']	2	291	4	1	https://www.hackster.io/code_files/436470/download	1	1	0	3	['https://www.hackster.io/products/buy/42741?s=BAhJIhMzMTQ0ODMsUHJvamVjdAY6BkVG%0A']	1	{'https://www.newark.com/'}	1	https://www.newark.com/	NA	NA	4	0	0	0	0	0	0	0	FALSE	[]	0
https://www.hackster.io/royba1999/symptoms-detector-pseudo-covid19-3f21d4	TRUE	Symptoms Detector (Pseudo - covid19)	Work in progress	This is my try to help, I made it to inspire and to share my idea. It works only to detect the symptoms and not the covid19 itself.	28	3/30/2020 13:36:44	4/2/2020 11:14:44	GPL3+	['https://www.hackster.io/covid19', 'https://www.hackster.io/enviro-sense', 'https://www.hackster.io/health', 'https://www.hackster.io/sensors']	4	['covid19', 'data collection', 'environmental sensing', 'health']	4	Intermediate		NA	0	12	1177	1	FALSE	['Roy Ben Avraham']	['https://www.hackster.io/royba1999']	1	232	1	1	https://www.hackster.io/code_files/436507/download	10	9	1	1	['https://www.hackster.io/products/buy/56524?s=BAhJIhMzMjgzNTEsUHJvamVjdAY6BkVG%0A', 'https://www.hackster.io/products/buy/49704?s=BAhJIhMzMjgzNTEsUHJvamVjdAY6BkVG%0A', 'https://www.hackster.io/products/buy/56525?s=BAhJIhMzMjgzNTEsUHJvamVjdAY6BkVG%0A', 'https://www.hackster.io/products/buy/48763?s=BAhJIhMzMjgzNTEsUHJvamVjdAY6BkVG%0A', 'https://www.hackster.io/products/buy/42750?s=BAhJIhMzMjgzNTEs…	8	{'https://www.newark.com/'}	1	https://www.newark.com/	NA	NA	4	1	0	0	NA	0	NA	NA	FALSE	['Tel Aviv, Israel']	10
https://www.hackster.io/lego6799/hand-washing-timer-01c0ea	TRUE	Hand washing timer	Showcase (no instructions)	Hand washing timer to prevent the spread of COVID-19.	9	3/30/2020 23:49:42	3/30/2020 23:49:42	GPL3+	[]	0	[]	0	Beginner		NA	0	0	267	1	FALSE	['lego6799']	['https://www.hackster.io/lego6799']	0	18	0	0	https://www.hackster.io/code_files/436625/download	5	3	0	1	['https://www.hackster.io/products/buy/42741?s=BAhJIhMzMjg0MzMsUHJvamVjdAY6BkVG%0A', 'https://www.hackster.io/products/buy/37329?s=BAhJIhMzMjg0MzMsUHJvamVjdAY6BkVG%0A', 'https://www.hackster.io/products/buy/42742?s=BAhJIhMzMjg0MzMsUHJvamVjdAY6BkVG%0A']	3	{'https://www.adafruit.com/', 'https://www.newark.com/'}	2	https://www.newark.com/	NA	NA	4	0	0	0	0	0	0	0	FALSE	[]	0
https://www.hackster.io/334259/rc-cars-for-light-painting-sensory-intervention-project-845cf8	TRUE	RC Cars for Light Painting - Sensory Intervention Project	Showcase (no instructions)	Custom modded RC cars designed to create light paintings that map user input.	13	3/31/2020 0:47:56	3/31/2020 21:50:22	CC BY-NC-ND	['https://www.hackster.io/adafruit', 'https://www.hackster.io/arts', 'https://www.hackster.io/autodesk', 'https://www.hackster.io/lights', 'https://www.hackster.io/microsoft']	5	['art', 'light painting', 'lights', 'long-exposure', 'rc car']	5	Intermediate		NA	0	8	352	2	FALSE	['Jonathon McCormack', 'Declan Ford']	['https://www.hackster.io/mccormackjonathon', 'https://www.hackster.io/declan-ford']	1	480	0	1	https://www.hackster.io/code_files/436623/download	4	4	0	2	['https://www.hackster.io/products/buy/21694?s=BAhJIhMzMjg0NDYsUHJvamVjdAY6BkVG%0A', 'https://www.hackster.io/products/buy/893?s=BAhJIhMzMjg0NDYsUHJvamVjdAY6BkVG%0A', 'https://www.hackster.io/products/buy/51781?s=BAhJIhMzMjg0NDYsUHJvamVjdAY6BkVG%0A', 'https://www.hackster.io/products/buy/43807?s=BAhJIhMzMjg0NDYsUHJvamVjdAY6BkVG%0A']	4	{'https://www.newark.com/', 'https://www.sparkfun.com', 'https://www.adafruit.com'}	3	https://www.newark.com/	NA	NA	0	0	0	0	0	0	0	0	FALSE	[]	4
https://www.hackster.io/alana-brunson/circuit-dance-28fdb3	TRUE	Circuit Dance	Full instructions provided	Stuck at home for quarantine and you just don't have the new Just Dance. Well we have the product for you. Play the Circuit Dance.	25	3/31/2020 2:52:04	3/31/2020 3:31:01		['https://www.hackster.io/adafruit', 'https://www.hackster.io/lights', 'https://www.hackster.io/microsoft']	3	['dance', 'lights']	2	Beginner	2 hours	120	0	0	177	4	FALSE	['alana.brunson', 'Rebekah Kissoon', 'Byron Bess', 'Abigail Weber']	['https://www.hackster.io/alana-brunson', 'https://www.hackster.io/finalflorebit', 'https://www.hackster.io/byronbess167', 'https://www.hackster.io/abigailweber5']	0	120	0	0	https://www.hackster.io/code_files/436648/download	1	1	0	1	['https://www.hackster.io/products/buy/21694?s=BAhJIhMzMjg0NjIsUHJvamVjdAY6BkVG%0A']	1	{'https://www.adafruit.com'}	1	https://www.adafruit.com	NA	NA	0	0	0	0	0	0	0	0	FALSE	[]	0
https://www.hackster.io/kristof_/footpad-game-controller-84053d	TRUE	Footpad game controller	Showcase (no instructions)	In order to achieve more indoor physical exercise while there is a threat of SARS-COV-2 outdoors, I worked on this simple game controller.	23	3/31/2020 6:03:26	4/17/2020 12:43:39	CC0	['https://www.hackster.io/arduino', 'https://www.hackster.io/sparkfun']	2	['piezo']	1	Beginner	6 hours	360	0	3	533	1	FALSE	['Kristof']	['https://www.hackster.io/kristof_']	4	1279	2	0	https://www.hackster.io/code_files/436668/download	45	8	3	1	['https://www.hackster.io/products/buy/42741?s=BAhJIhMzMjg0NDQsUHJvamVjdAY6BkVG%0A', 'https://www.hackster.io/products/buy/71088?s=BAhJIhMzMjg0NDQsUHJvamVjdAY6BkVG%0A', 'https://www.hackster.io/products/buy/37905?s=BAhJIhMzMjg0NDQsUHJvamVjdAY6BkVG%0A', 'https://www.hackster.io/products/buy/43774?s=BAhJIhMzMjg0NDQsUHJvamVjdAY6BkVG%0A', 'https://www.hackster.io/products/buy/42742?s=BAhJIhMzMjg0NDQs…	6	{'https://www.newark.com/', 'https://www.sparkfun.com/'}	2	https://www.newark.com/	NA	NA	4	3	0	0	0	0	0	0	FALSE	['Edmonton, AB, Canada']	15
https://www.hackster.io/Makerming/pocket-distance-alarm-keep-1m-away-from-me-seeeduino-xiao-628eae	TRUE	Pocket Distance Alarm: Keep 1m Away from Me - Seeeduino Xiao	Full instructions provided	A portable distance alarm that will give light and sound warning when people get into your one meter circle.	19	3/31/2020 6:17:26	4/1/2020 1:15:21	MIT	['https://www.hackster.io/covid19', 'https://www.hackster.io/enviro-sense', 'https://www.hackster.io/health', 'https://www.hackster.io/iot', 'https://www.hackster.io/seeed', 'https://www.hackster.io/sensors', 'https://www.hackster.io/wearables']	7	['covid19', 'environmental sensing', 'internet of things', 'sensor', 'wearables']	5	Intermediate	10 hours	600	0	20	5873	1	FALSE	['Makerming']	['https://www.hackster.io/Makerming']	7	457	2	1	https://www.hackster.io/code_files/436680/download	5	4	1	1	['https://www.hackster.io/products/buy/71091?s=BAhJIhMzMjg0NjcsUHJvamVjdAY6BkVG%0A', 'https://www.hackster.io/products/buy/71224?s=BAhJIhMzMjg0NjcsUHJvamVjdAY6BkVG%0A', 'https://www.hackster.io/products/buy/71225?s=BAhJIhMzMjg0NjcsUHJvamVjdAY6BkVG%0A', 'https://www.hackster.io/products/buy/71226?s=BAhJIhMzMjg0NjcsUHJvamVjdAY6BkVG%0A']	4	{'https://www.seeedstudio.com/'}	1	https://www.seeedstudio.com/	NA	6	0	1	0	0	0	0	0	0	TRUE	['Shenzhen, China']	5
https://www.hackster.io/chahil-patel/wearable-corona-virus-data-monitor-and-tracker-23a3a3	TRUE	Wearable Corona Virus Data Monitor And Tracker	Full instructions provided	Using the TTGO T-Wristband to visualize data of the Covid-19 pandemic.	11	3/31/2020 17:57:18	5/14/2020 13:08:44	GPL3+	['https://www.hackster.io/displays', 'https://www.hackster.io/Espressif', 'https://www.hackster.io/iot', 'https://www.hackster.io/wearables']	4	['covid19', 'internet of things', 'smartwatch', 'wearables', 'wifi']	5	Intermediate	5 hours	300	0	13	2790	1	FALSE	['Chahil Patel']	['https://www.hackster.io/chahil-patel']	5	760	3	0	https://github.com/chahil9725/covid-19_tracker	2	2	0	2	['https://www.hackster.io/products/buy/597?s=BAhJIhMzMjg1NjksUHJvamVjdAY6BkVG%0A', 'https://www.hackster.io/products/buy/71108?s=BAhJIhMzMjg1NjksUHJvamVjdAY6BkVG%0A']	2	{'https://www.aliexpress.com/', 'https://www.banggood.com'}	2	https://www.banggood.com	NA	NA	0	0	0	0	0	0	0	0	TRUE	['Ahmedabad, India']	22
https://www.hackster.io/Sadranyi/hands-free-soap-water-and-paper-towel-dispenser-3baaba	TRUE	Hands-Free Soap, Water and Paper Towel Dispenser	Showcase (no instructions)	Solar-powered, self-sustaining, touch-less soap and water dispenser to help wash hands in this era of COVID-19.	16	4/1/2020 12:41:20	4/29/2020 9:06:15	MIT	['https://www.hackster.io/arduino', 'https://www.hackster.io/covid19', 'https://www.hackster.io/home-automation', 'https://www.hackster.io/microsoft']	5	['covid19', 'home automation']	2	Intermediate	20 hours	1200	0	21	4298	1	FALSE	['Samuel Adranyi']	['https://www.hackster.io/Sadranyi']	0	117	0	1	https://www.hackster.io/code_files/438171/download	27	11	9	2	['https://www.hackster.io/products/buy/42741?s=BAhJIhMzMjg3MjUsUHJvamVjdAY6BkVG%0A', 'https://www.hackster.io/products/buy/893?s=BAhJIhMzMjg3MjUsUHJvamVjdAY6BkVG%0A', 'https://www.hackster.io/products/buy/337?s=BAhJIhMzMjg3MjUsUHJvamVjdAY6BkVG%0A', 'https://www.hackster.io/products/buy/56497?s=BAhJIhMzMjg3MjUsUHJvamVjdAY6BkVG%0A', 'https://www.hackster.io/products/buy/37312?s=BAhJIhMzMjg3MjUsUHJv…	11	{'https://www.pololu.com/', 'https://www.sparkfun.com', 'https://www.newark.com/', 'https://www.amazon.com/'}	4	https://www.newark.com/	NA	NA	4	1	0	0	NA	0	NA	NA	FALSE	['Accra, Ghana']	32
https://www.hackster.io/LogicTronix/dpu-3-0-trd-for-zcu106-7598c4	TRUE	DPU 3.0 TRD for ZCU106	Protip	This step by step tutorial is on "how to design the VIVADO system and Petalinux System" for DPU 3.0 TRD for ZCU106 FPGA Boards/	24	4/1/2020 13:34:43	4/1/2020 13:34:44	GPL3+	['https://www.hackster.io/fpga', 'https://www.hackster.io/ML', 'https://www.hackster.io/vehicles', 'https://www.hackster.io/xilinx']	4	['automotive', 'computer vision', 'fpga', 'machine learning']	4	Advanced	5 hours	300	0	3	344	1	FALSE	['LogicTronix [An FPGA Design + Machine Learning Company]']	['https://www.hackster.io/LogicTronix']	0	153	4	0		1	1	0	2	['https://www.hackster.io/products/buy/71157?s=BAhJIhMzMjg3MzQsUHJvamVjdAY6BkVG%0A']	1	{'https://www.xilinx.com/'}	1	https://www.xilinx.com/	NA	NA	0	0	0	0	0	0	0	0	TRUE	['Kathmandu, Nepal']	31
https://www.hackster.io/bastifantasti/26-seconds-to-be-safe-corona-covid19-ad5a5f	TRUE	26 Seconds to be safe #corona #covid19	Full instructions provided	To contain the spread of the corona virus it takes 26 seconds of hand washing to eliminate the pathogen, according to the WHO.	23	4/1/2020 14:53:46	4/1/2020 14:53:46	MIT	['https://www.hackster.io/sensors', 'https://www.hackster.io/thingsoc']	2	['infrared', 'led', 'sensor', 'water']	4	Beginner	30 minutes	30	0	2	237	1	FALSE	['Sebastian Felix Schwarz']	['https://www.hackster.io/bastifantasti']	0	38	0	2	https://www.hackster.io/code_files/436954/download	3	3	0	0	['https://www.hackster.io/products/buy/1041?s=BAhJIhMzMjg3MzcsUHJvamVjdAY6BkVG%0A', 'https://www.hackster.io/products/buy/337?s=BAhJIhMzMjg3MzcsUHJvamVjdAY6BkVG%0A']	2	{'https://www.sparkfun.com', 'http://www.patternagents.com'}	2	http://www.patternagents.com	NA	NA	0	1	0	0	0	0	0	0	TRUE	[]	0
https://www.hackster.io/Mehmetallica/arduino-uno-stepper-motor-stayathome-covid-19-coronavirus-cf0f96	TRUE	Arduino Uno Stepper Motor #StayAtHome Covid-19 CoronaVirus	Full instructions provided	A simple mechanism to raise awareness for the outbreak in 2020	11	4/1/2020 20:18:48	4/1/2020 20:18:40	CC BY	['https://www.hackster.io/sparkfun']	1	['motor']	1	Beginner	2 hours	120	0	1	260	1	FALSE	['Mehmet SARI']	['https://www.hackster.io/Mehmetallica']	0	73	0	0	https://www.hackster.io/code_files/437044/download	3	3	0	1	['https://www.hackster.io/products/buy/42741?s=BAhJIhMzMjg4MjgsUHJvamVjdAY6BkVG%0A', 'https://www.hackster.io/products/buy/53270?s=BAhJIhMzMjg4MjgsUHJvamVjdAY6BkVG%0A', 'https://www.hackster.io/products/buy/19178?s=BAhJIhMzMjg4MjgsUHJvamVjdAY6BkVG%0A']	3	{'https://www.newark.com/', 'https://www.newark.com'}	2	https://www.newark.com/	NA	NA	4	0	0	0	0	0	0	0	FALSE	['Izmir, Turkey']	6
https://www.hackster.io/SmartTronics/digital-baby-adult-infrared-thermometer-medical-infrared-95c2e3	TRUE	Digital Baby & Adult Infrared Thermometer Medical Infrared	Full instructions provided	Non Contact Infrared Thermometer from Nextpcb	6	4/1/2020 21:30:02	4/1/2020 21:30:02	Apache-2.0	['https://www.hackster.io/covid19', 'https://www.hackster.io/displays', 'https://www.hackster.io/health']	3	['covid19', 'display', 'infrared', 'thermometer']	4	Beginner	1 hour	60	0	5	480	1	FALSE	['SmartTronics']	['https://www.hackster.io/SmartTronics']	5	1096	4	1	https://www.hackster.io/code_files/437062/download	0	0	0	0	[]	0	set()	0		NA	NA	0	0	0	0	0	0	0	0	FALSE	['Patna, India']	4
https://www.hackster.io/pepis/animated-sir-model-for-coronavirus-spread-72c700	TRUE	Animated SIR Model for Coronavirus Spread	Full instructions provided	A python 3.x program that animates the spread of a virus using a SIR model. Runs on any computer with numpy and matplotlib.	23	4/2/2020 2:54:34	4/16/2020 22:05:30	GPL3+	['https://www.hackster.io/covid19', 'https://www.hackster.io/python-on-hardware', 'https://www.hackster.io/raspberry-pi']	3	['covid19', 'object oriented programming', 'python']	3	Intermediate	2 hours	120	0	10	1936	1	FALSE	['Pepis']	['https://www.hackster.io/pepis']	3	982	7	0	https://www.hackster.io/code_files/437091/download	1	1	0	2	['https://www.hackster.io/products/buy/19209?s=BAhJIhMzMjg4NzQsUHJvamVjdAY6BkVG%0A']	1	{'https://www.newark.com/'}	1	https://www.newark.com/	NA	NA	5	0	0	0	NA	0	NA	NA	FALSE	[]	0
https://www.hackster.io/ashraf_minhaj/desktop-covid19-tracker-with-clock-d737c3	TRUE	Desktop COVID19 Tracker with clock!	Full instructions provided	This device can track COVID19 internationally and locally.	8	4/2/2020 10:29:40	4/12/2020 16:55:35	GPL3+	['https://www.hackster.io/raspberry-pi']	1	['covid19 tracker']	1	Beginner		NA	0	19	2588	1	FALSE	['ashraf_minhaj']	['https://www.hackster.io/ashraf_minhaj']	7	1376	8	1	https://github.com/ashraf-minhaj/Desktop-Covid19-Tracker-with-Raspberry-Pi	3	3	0	0	['https://www.hackster.io/products/buy/19209?s=BAhJIhMzMjg5MjcsUHJvamVjdAY6BkVG%0A', 'https://www.hackster.io/products/buy/44260?s=BAhJIhMzMjg5MjcsUHJvamVjdAY6BkVG%0A']	2	{'https://www.newark.com/'}	1	https://www.newark.com/	NA	NA	5	1	0	0	NA	0	NA	NA	TRUE	[]	0
https://www.hackster.io/Vinicius11111/air-respirator-for-covid-19-b43f2b	TRUE	Air respirator for covid-19	Showcase (no instructions)	People and politicians say that respirators cost you more than 2200 Dollar ?!!! costs a lot so I made an automatic respirator that costs 55$	25	4/3/2020 0:29:03	4/3/2020 0:34:33	CC BY-SA	['https://www.hackster.io/covid19', 'https://www.hackster.io/digilent', 'https://www.hackster.io/health']	3	['covid19', 'health']	2	Beginner	-120 minutes	-120	0	11	688	1	FALSE	['Lucas']	['https://www.hackster.io/Vinicius11111']	0	13	0	1		8	5	3	0	['https://www.hackster.io/products/buy/43968?s=BAhJIhMzMjkwNTksUHJvamVjdAY6BkVG%0A', 'https://www.hackster.io/products/buy/53049?s=BAhJIhMzMjkwNTksUHJvamVjdAY6BkVG%0A', 'https://www.hackster.io/products/buy/68745?s=BAhJIhMzMjkwNTksUHJvamVjdAY6BkVG%0A']	3	{'https://www.newark.com/', 'https://store.digilentinc.com/'}	2	https://www.newark.com/	NA	NA	0	3	0	0	NA	0	NA	NA	FALSE	['Caruaru, Brazil']	5
https://www.hackster.io/rohanbarnwal08/a-device-which-help-us-to-maintain-social-distancing-cded15	TRUE	A Device Which Help Us To Maintain Social Distancing	Full instructions provided	Hi, my name is Rohan Barnwal and in this project I have taught you that how you can build a device which help you to maintain social distanc	28	4/3/2020 3:19:32	5/29/2020 12:33:23		['https://www.hackster.io/arduino', 'https://www.hackster.io/wearables']	3	['embedded', 'human welfare', 'wearables']	3	Beginner	1 hour	60	0	10	3681	1	FALSE	['Rohan Barnwal']	['https://www.hackster.io/rohanbarnwal08']	0	130	0	1	https://www.hackster.io/code_files/437342/download	4	4	0	1	['https://www.hackster.io/products/buy/42741?s=BAhJIhMzMjkwNzIsUHJvamVjdAY6BkVG%0A', 'https://www.hackster.io/products/buy/893?s=BAhJIhMzMjkwNzIsUHJvamVjdAY6BkVG%0A', 'https://www.hackster.io/products/buy/42750?s=BAhJIhMzMjkwNzIsUHJvamVjdAY6BkVG%0A', 'https://www.hackster.io/products/buy/42773?s=BAhJIhMzMjkwNzIsUHJvamVjdAY6BkVG%0A']	4	{'https://www.sparkfun.com', 'https://www.newark.com/'}	2	https://www.newark.com/	NA	6	4	0	0	0	NA	0	NA	NA	FALSE	[]	0
https://www.hackster.io/neal_markham/ble-bicycle-speed-sensor-f60b80	TRUE	BLE Bicycle Speed Sensor	Work in progress	Stuck at home in lockdown and needed a way to connect my old bicycle and old indoor trainer to my fitness watch / phone via bluetooth.	26	4/3/2020 8:16:40	4/3/2020 8:19:06		['https://www.hackster.io/fitness', 'https://www.hackster.io/health', 'https://www.hackster.io/particle', 'https://www.hackster.io/sensors', 'https://www.hackster.io/sparkfun']	5	['bluetooth', 'bluetooth low energy', 'cycling', 'fitness', 'sensor']	5	Advanced	6 hours	360	0	6	553	1	FALSE	['Neal Markham']	['https://www.hackster.io/neal_markham']	0	578	3	3	https://www.hackster.io/code_files/437373/download	4	4	0	1	['https://www.hackster.io/products/buy/28297?s=BAhJIhMzMjkwOTgsUHJvamVjdAY6BkVG%0A', 'https://www.hackster.io/products/buy/50038?s=BAhJIhMzMjkwOTgsUHJvamVjdAY6BkVG%0A', 'https://www.hackster.io/products/buy/42766?s=BAhJIhMzMjkwOTgsUHJvamVjdAY6BkVG%0A', 'https://www.hackster.io/products/buy/42756?s=BAhJIhMzMjkwOTgsUHJvamVjdAY6BkVG%0A']	4	{'https://www.newark.com/', 'https://store.particle.io/'}	2	https://www.newark.com/	NA	40	2	0	0	0	0	0	0	0	TRUE	['Johannesburg, South Africa']	5
https://www.hackster.io/dmitrywat/axelerate-keras-based-framework-for-ai-on-the-edge-96f769	TRUE	aXeleRate - Keras-Based Framework for AI on the Edge	Protip	Train your machine learning models in Google Colab and easily optimize them for hardware accelerated inference!	16	4/3/2020 12:02:52	4/17/2020 2:06:23	MIT	['https://www.hackster.io/ML', 'https://www.hackster.io/robotics', 'https://www.hackster.io/seeed']	3	['artificial intelligence', 'computer vision', 'education', 'machine learning', 'robotics']	5	Beginner	2 hours	120	0	8	931	1	FALSE	['Dmitry Maslov']	['https://www.hackster.io/dmitrywat']	1	1146	9	0	https://www.hackster.io/code_files/437424/download	1	1	0	1	['https://www.hackster.io/products/buy/71254?s=BAhJIhMzMjkwODUsUHJvamVjdAY6BkVG%0A']	1	{'https://www.tinkergen.com/'}	1	https://www.tinkergen.com/	NA	NA	0	0	0	0	NA	0	NA	NA	FALSE	[]	0
https://www.hackster.io/bojan-ciric/covid-19-corona-tracker-wemod-d1-oled-data-monitor-b13e52	TRUE	COVID-19 CORONA TRACKER Wemod D1 OLED Data Monitor	Full instructions provided	If you want to follow the situation with regard to the distribution of COVID-19 24/7, you can use a microcontroller for this. Together with	24	4/3/2020 15:50:12	4/3/2020 15:50:12	GPL3+	['https://www.hackster.io/covid19', 'https://www.hackster.io/electropeak1', 'https://www.hackster.io/Espressif', 'https://www.hackster.io/health']	4	['covid19', 'esp']	2	Intermediate	3 hours	180	0	6	869	1	FALSE	['Bojan Ćirić']	['https://www.hackster.io/bojan-ciric']	0	2738	2	1	https://www.hackster.io/code_files/437472/download	2	2	0	0	['https://www.hackster.io/products/buy/657?s=BAhJIhMzMjkxODIsUHJvamVjdAY6BkVG%0A', 'https://www.hackster.io/products/buy/35048?s=BAhJIhMzMjkxODIsUHJvamVjdAY6BkVG%0A']	2	{'https://electropeak.com/', 'https://www.banggood.com'}	2	https://www.banggood.com	NA	NA	0	0	0	0	NA	0	NA	NA	TRUE	['Pirot, Serbia']	6
https://www.hackster.io/bastifantasti/covid-19-stats-germany-af45c8	TRUE	Covid-19 stats Germany	Full instructions provided	A Device showing up the current Stats of Infections and dead People by Covid-19.	14	4/3/2020 16:38:58	4/3/2020 16:38:58	MIT	['https://www.hackster.io/AmazonWebServices', 'https://www.hackster.io/particle']	2	['api', 'cloud service']	2	Intermediate	1 hour	60	0	4	306	1	FALSE	['Sebastian Felix Schwarz']	['https://www.hackster.io/bastifantasti']	0	103	1	0	https://www.hackster.io/code_files/437403/download	5	4	0	3	['https://www.hackster.io/products/buy/28297?s=BAhJIhMzMjkxMjQsUHJvamVjdAY6BkVG%0A', 'https://www.hackster.io/products/buy/71248?s=BAhJIhMzMjkxMjQsUHJvamVjdAY6BkVG%0A', 'https://www.hackster.io/products/buy/56525?s=BAhJIhMzMjkxMjQsUHJvamVjdAY6BkVG%0A', 'https://www.hackster.io/products/buy/56524?s=BAhJIhMzMjkxMjQsUHJvamVjdAY6BkVG%0A']	4	{'https://www.aliexpress.com/', 'https://www.newark.com/', 'https://store.particle.io/'}	3	https://www.newark.com/	NA	NA	0	0	0	0	NA	0	NA	NA	TRUE	[]	0
https://www.hackster.io/robotics-bangladesh/corona-virus-tracker-mobile-apps-90feb6	TRUE	Corona Virus Tracker (Mobile Apps)	Protip	Building a Mobile application (Android version), for tracking the Corona virus data.	12	4/4/2020 4:58:09	4/30/2020 16:26:20	GPL3+	['https://www.hackster.io/android', 'https://www.hackster.io/covid19', 'https://www.hackster.io/health']	3	['covid19']	1	Intermediate	5 days	7200	0	2	595	2	FALSE	['Salah Uddin', 'IoT-Bangladesh']	['https://www.hackster.io/salahuddin', 'https://www.hackster.io/iot-bangladesh']	5	156	2	0		1	1	0	1	[]	0	set()	0		NA	NA	0	1	0	0	0	0	0	0	TRUE	['Dhaka, Bangladesh']	11
https://www.hackster.io/vishwasnavada/diy-ups-for-wifi-router-b926e5	TRUE	DIY UPS for WiFi Router	Full instructions provided	A mini UPS for your WiFi router made from old laptop batteries	12	4/4/2020 17:46:20	4/7/2020 4:19:13	CC BY-NC-SA	['https://www.hackster.io/taydaelectronics']	3	['backup', 'battery', 'power supply', 'wifi']	5	Beginner	5 hours	300	0	5	2038	1	FALSE	['Vishwas Navada']	['https://www.hackster.io/vishwasnavada']	5	864	4	1		5	4	1	1	['https://www.hackster.io/products/buy/27285?s=BAhJIhMzMjkzNzUsUHJvamVjdAY6BkVG%0A', 'https://www.hackster.io/products/buy/46281?s=BAhJIhMzMjkzNzUsUHJvamVjdAY6BkVG%0A', 'https://www.hackster.io/products/buy/71287?s=BAhJIhMzMjkzNzUsUHJvamVjdAY6BkVG%0A']	3	{'https://www.taydaelectronics.com/', 'https://www.newark.com/', 'https://www.aliexpress.com/'}	3	https://www.taydaelectronics.com/	NA	NA	0	2	0	0	0	0	0	0	TRUE	['Bengaluru, India']	16
https://www.hackster.io/kyle22/sufficiently-advanced-technology-wand-f7b6ba	TRUE	Sufficiently Advanced Technology Wand	Work in progress	A magic wand that can detect motion and gestures, and respond via IR devices and Bluetooth.	16	4/5/2020 7:58:55	5/23/2020 13:12:49	MIT	['https://www.hackster.io/adafruit', 'https://www.hackster.io/ML', 'https://www.hackster.io/tensorflow']	3	['arduino bluetooth projects', 'connected devices', 'machine learning']	3	Advanced		NA	0	0	119	1	FALSE	['Kyle']	['https://www.hackster.io/kyle22']	3	5766	16	1	https://github.com/kyjohnso/magicwand	15	8	3	3	['https://www.hackster.io/products/buy/41131?s=BAhJIhMzMjk0NDcsUHJvamVjdAY6BkVG%0A', 'https://www.hackster.io/products/buy/71305?s=BAhJIhMzMjk0NDcsUHJvamVjdAY6BkVG%0A', 'https://www.hackster.io/products/buy/71306?s=BAhJIhMzMjk0NDcsUHJvamVjdAY6BkVG%0A', 'https://www.hackster.io/products/buy/393?s=BAhJIhMzMjk0NDcsUHJvamVjdAY6BkVG%0A', 'https://www.hackster.io/products/buy/48811?s=BAhJIhMzMjk0NDcsUH…	8	{'https://www.newark.com/', 'https://www.adafruit.com/', 'https://www.adafruit.com', 'https://www.amazon.com/'}	4	https://www.adafruit.com/	NA	NA	2	2	0	0	0	0	0	0	FALSE	[]	0
https://www.hackster.io/niyazthalappil/covid-19-real-time-data-monitor-7b43e5	TRUE	COVID-19 Real-Time Data Monitor	Full instructions provided	This simple project visualizes the current data of the coronavirus outbreak of different countries in real-time on an M5StickC.	19	4/5/2020 8:03:12	4/5/2020 16:51:08		['https://www.hackster.io/covid19', 'https://www.hackster.io/displays', 'https://www.hackster.io/health', 'https://www.hackster.io/iot', 'https://www.hackster.io/m5stack']	5	['covid19', 'display', 'internet of things', 'monitoring', 'wifi']	5	Intermediate	3 hours	180	0	31	3444	1	FALSE	['Niyas Thalappil']	['https://www.hackster.io/niyazthalappil']	3	242	2	1	https://www.hackster.io/code_files/437792/download	1	1	0	1	['https://www.hackster.io/products/buy/59488?s=BAhJIhMzMjk0NDUsUHJvamVjdAY6BkVG%0A']	1	{'https://m5stack.com/'}	1	https://m5stack.com/	NA	NA	0	0	0	0	NA	0	NA	NA	FALSE	[]	0
https://www.hackster.io/whitebank/temperature-measuring-automatic-and-voice-inform-4d6acf	TRUE	Temperature Measuring Automatic and Voice Inform	Full instructions provided	This project is used to measure temperature by Infrared thermometer automatically and inform result by speaker. It also comment your result	21	4/5/2020 8:30:09	4/5/2020 8:36:24	LGPL	['https://www.hackster.io/arduino', 'https://www.hackster.io/utsource', 'https://www.hackster.io/voice']	3	['infrared', 'oled', 'temperature', 'ultrasonic', 'voice']	5	Intermediate	4 hours	240	0	5	2728	1	FALSE	['engineer2you']	['https://www.hackster.io/whitebank']	5	483	13	1	https://www.hackster.io/code_files/437841/download	2	2	0	0	['https://www.hackster.io/products/buy/42741?s=BAhJIhMzMjk0NTAsUHJvamVjdAY6BkVG%0A', 'https://www.hackster.io/products/buy/66591?s=BAhJIhMzMjk0NTAsUHJvamVjdAY6BkVG%0A']	2	{'https://www.newark.com/', 'https://www.utsource.net'}	2	https://www.newark.com/	NA	NA	4	0	0	0	NA	0	NA	NA	TRUE	['Ho Chi Minh City, Viet Nam']	21
https://www.hackster.io/Kyrpy/iot-weather-station-adbff4	TRUE	IoT Weather Station	NA	Easily monitorize your garden's environment with simple components.	8	4/5/2020 14:28:50	4/17/2020 12:24:00	LGPL	NA	6	NA	3	NA	NA	NA	0	6	4219	1	FALSE	['Enrique']	['https://www.hackster.io/enriquekirkpatrickc']	3	342	1	2	https://create.arduino.cc/editor/Kyrpy/5f285408-1c6c-49fd-a05c-cf8043c6b0a7/preview	4	4	0	3	['https://www.hackster.io/products/buy/42786?s=BAhJIhMzMjk0OTMsUHJvamVjdAY6BkVG%0A', 'https://www.hackster.io/products/buy/71312?s=BAhJIhMzMjk0OTMsUHJvamVjdAY6BkVG%0A', 'https://www.hackster.io/products/buy/71313?s=BAhJIhMzMjk0OTMsUHJvamVjdAY6BkVG%0A', 'https://www.hackster.io/products/buy/57024?s=BAhJIhMzMjk0OTMsUHJvamVjdAY6BkVG%0A']	4	{'https://www.newark.com/', 'https://store.arduino.cc/', 'https://www.seeedstudio.com/'}	3	https://store.arduino.cc/	NA	NA	2	0	0	0	NA	0	NA	NA	FALSE	[]	0
https://www.hackster.io/rjconcepcion/touchless-washing-hands-timer-8a2b6c	TRUE	Touchless Washing Hands Timer	Protip	Health authorities recommend washing your hand for at least 20 seconds. This device monitors the time while you washing your hands.	21	4/5/2020 21:54:45	4/7/2020 23:46:23	CC BY	['https://www.hackster.io/arduino', 'https://www.hackster.io/covid19', 'https://www.hackster.io/displays', 'https://www.hackster.io/health', 'https://www.hackster.io/texasinstruments']	5	['covid19', 'display', 'sound', 'timer', 'ultrasonic']	5	Intermediate	3 hours	180	0	14	3919	1	FALSE	['rjconcepcion']	['https://www.hackster.io/rjconcepcion']	0	83	1	1	https://www.hackster.io/code_files/437950/download	14	9	1	1	['https://www.hackster.io/products/buy/71329?s=BAhJIhMzMjk1NjQsUHJvamVjdAY6BkVG%0A', 'https://www.hackster.io/products/buy/893?s=BAhJIhMzMjk1NjQsUHJvamVjdAY6BkVG%0A', 'https://www.hackster.io/products/buy/17387?s=BAhJIhMzMjk1NjQsUHJvamVjdAY6BkVG%0A', 'https://www.hackster.io/products/buy/71326?s=BAhJIhMzMjk1NjQsUHJvamVjdAY6BkVG%0A', 'https://www.hackster.io/products/buy/71327?s=BAhJIhMzMjk1NjQsUH…	9	{'https://www.hackster.io/', 'https://www.sparkfun.com', 'https://www.newark.com/', 'https://amzn.to/'}	4	https://amzn.to/	NA	NA	5	0	0	0	NA	0	NA	NA	TRUE	['Santo Domingo, Dominican Republic']	28
https://www.hackster.io/needlab/face-masks-disinfection-device-needlab-3ed2f5	TRUE	Face-Masks Disinfection Device — needlab	Full instructions provided	UV-C / heat, Arduino-controlled, face-mask disinfecting device for Coronavirus (SARS-CoV-2). #COVID19DetectProtect	11	4/6/2020 6:51:18	5/27/2020 9:05:42	CC BY-NC-SA	['https://www.hackster.io/adafruit', 'https://www.hackster.io/arduino', 'https://www.hackster.io/covid19', 'https://www.hackster.io/seeed', 'https://www.hackster.io/upcycling']	5	['covid19', 'disinfection', 'mask', 'recycling', 'uv-c']	5	Intermediate	8 hours	480	0	71	23638	3	FALSE	['Jean Noël', 'Pierre-Gilles Levallois', 'sameera_chukkapalli']	['https://www.hackster.io/user66015547', 'https://www.hackster.io/pierregilleslevallois', 'https://www.hackster.io/sameera_chukkapalli']	30	2912	35	1	https://www.hackster.io/code_files/437992/download	8	8	0	0	['https://www.hackster.io/products/buy/31542?s=BAhJIhMzMjk2MDgsUHJvamVjdAY6BkVG%0A', 'https://www.hackster.io/products/buy/42741?s=BAhJIhMzMjk2MDgsUHJvamVjdAY6BkVG%0A', 'https://www.hackster.io/products/buy/20686?s=BAhJIhMzMjk2MDgsUHJvamVjdAY6BkVG%0A', 'https://www.hackster.io/products/buy/31530?s=BAhJIhMzMjk2MDgsUHJvamVjdAY6BkVG%0A', 'https://www.hackster.io/products/buy/71333?s=BAhJIhMzMjk2MDgs…	8	{'https://www.gotronic.fr/', 'https://www.seeedstudio.com', 'https://www.newark.com/', 'https://www.seeedstudio.com/', 'https://www.adafruit.com/'}	5	https://www.seeedstudio.com/	NA	NA	4	0	0	0	NA	0	NA	NA	TRUE	['Lyon, France']	3
https://www.hackster.io/krishnavamsipiniganti/corona-virus-update-e030db	TRUE	Corona Virus Update	Full instructions provided	This project helps you to get updated about the dangerous global pandemic i. e Corona Virus. You receive statistics through api and iot.	23	4/6/2020 8:40:37	4/6/2020 8:40:37	GPL3+	['https://www.hackster.io/health', 'https://www.hackster.io/iot', 'https://www.hackster.io/twilio']	3	['api', 'data collection', 'health', 'internet of things', 'text message']	5	Intermediate		NA	0	1	154	1	FALSE	['Piniganti Krishnavamsi']	['https://www.hackster.io/krishnavamsipiniganti']	4	250	1	1	https://www.hackster.io/code_files/437995/download	1	1	0	2	['https://www.hackster.io/products/buy/38498?s=BAhJIhMzMjk2MDYsUHJvamVjdAY6BkVG%0A']	1	{'https://store.boltiot.com'}	1	https://store.boltiot.com	NA	NA	0	1	0	0	0	0	0	0	FALSE	[]	0
https://www.hackster.io/tanishq/automatic-laser-controlled-security-system-f6ed65	TRUE	Automatic Laser Controlled Security System	Full instructions provided	Automatic Laser Controlled Security System	5	4/6/2020 19:59:18	4/7/2020 5:56:25	GPL3+	['https://www.hackster.io/security', 'https://www.hackster.io/utsource']	2	['lasers', 'security']	2	Expert	3 hours	180	0	1	185	1	FALSE	['Tanishq Jaiswal']	['https://www.hackster.io/tanishq']	4	579	6	0		16	14	0	0	['https://www.hackster.io/products/buy/71344?s=BAhJIhMzMjk3MDUsUHJvamVjdAY6BkVG%0A', 'https://www.hackster.io/products/buy/71345?s=BAhJIhMzMjk3MDUsUHJvamVjdAY6BkVG%0A', 'https://www.hackster.io/products/buy/71347?s=BAhJIhMzMjk3MDUsUHJvamVjdAY6BkVG%0A', 'https://www.hackster.io/products/buy/71348?s=BAhJIhMzMjk3MDUsUHJvamVjdAY6BkVG%0A', 'https://www.hackster.io/products/buy/71349?s=BAhJIhMzMjk3MDUs…	13	{'https://www.utsource.net/'}	1	https://www.utsource.net/	NA	NA	0	1	0	0	NA	0	NA	NA	FALSE	['Indore, India']	13
https://www.hackster.io/vineethsendilraj/automated-bag-valve-mask-for-250-ventilator-17f014	TRUE	Automated Bag Valve Mask for $250 **VENTILATOR**	Work in progress	I worked hard on making an automated Bag Valve Mask Pump. This is essentially a VENTILATOR. If we can get a doctor to help we can SAVE LIVES	28	4/6/2020 22:01:13	4/6/2020 22:28:28		['https://www.hackster.io/home-automation', 'https://www.hackster.io/robotics']	2	['covid19', 'home automation', 'programmer', 'robotics']	4	Intermediate	1 hour	60	0	3	280	1	FALSE	['Vineeth Sendilraj']	['https://www.hackster.io/vineethsendilraj']	0	253	6	1	https://www.hackster.io/code_files/438137/download	3	2	0	1	['https://www.hackster.io/products/buy/71364?s=BAhJIhMzMjk3MTUsUHJvamVjdAY6BkVG%0A', 'https://www.hackster.io/products/buy/71363?s=BAhJIhMzMjk3MTUsUHJvamVjdAY6BkVG%0A']	2	{'https://www.vexrobotics.com/'}	1	https://www.vexrobotics.com/	NA	250	0	0	0	0	0	0	0	0	FALSE	[]	0
https://www.hackster.io/moreirarobotics/temperature-sensor-for-arduino-applied-for-covid-19-e13332	TRUE	Temperature Sensor for Arduino applied for COVID 19	Full instructions provided	You'll learn how to construct a datalogger and monitor the temperature of patients with COVID 19	16	4/6/2020 22:41:28	4/6/2020 23:26:44	GPL3+	['https://www.hackster.io/adafruit', 'https://www.hackster.io/covid19', 'https://www.hackster.io/displays', 'https://www.hackster.io/health', 'https://www.hackster.io/jlcpcb', 'https://www.hackster.io/maxim-integrated', 'https://www.hackster.io/sensors', 'https://www.hackster.io/sparkfun']	8	['covid19', 'display', 'health', 'sensor', 'temperature']	5	Intermediate	2 hours	120	0	10	2222	1	FALSE	['Moreira']	['https://www.hackster.io/moreirarobotics']	4	3294	12	1	https://www.hackster.io/code_files/438098/download	11	11	0	2	['https://www.hackster.io/products/buy/73413?s=BAhJIhMzMjkwMzQsUHJvamVjdAY6BkVG%0A', 'https://www.hackster.io/products/buy/73456?s=BAhJIhMzMjkwMzQsUHJvamVjdAY6BkVG%0A', 'https://www.hackster.io/products/buy/71365?s=BAhJIhMzMjkwMzQsUHJvamVjdAY6BkVG%0A', 'https://www.hackster.io/products/buy/37946?s=BAhJIhMzMjkwMzQsUHJvamVjdAY6BkVG%0A', 'https://www.hackster.io/products/buy/19172?s=BAhJIhMzMjkwMzQs…	11	{'https://store.bitcraze.io', 'https://lcsc.com/', 'https://cart.jlcpcb.com/', 'https://www.newark.com/', 'https://jlcpcb.com', 'http://lowes', 'https://www.hackster.io/'}	7	https://www.newark.com/	NA	NA	2	0	0	0	0	0	0	0	FALSE	[]	0
https://www.hackster.io/indoorgeek/measure-mains-frequency-using-arduino-8013b7	TRUE	Measure Mains Frequency Using Arduino	Full instructions provided	Measure and record mains frequency on the SD card along with the timestamp.	13	4/7/2020 15:50:08	4/17/2020 12:20:53	CC BY-NC-SA	['https://www.hackster.io/adafruit', 'https://www.hackster.io/arduino', 'https://www.hackster.io/debugging']	3	['data collection', 'data visualization', 'frequency counter', 'instrument', 'measurement']	5	Beginner	2 hours	120	0	0	1426	1	FALSE	['Neeraj Rane']	['https://www.hackster.io/indoorgeek']	7	1331	3	1	https://www.hackster.io/code_files/438273/download	4	4	0	1	['https://www.hackster.io/products/buy/19172?s=BAhJIhMzMjk4MzMsUHJvamVjdAY6BkVG%0A', 'https://www.hackster.io/products/buy/17347?s=BAhJIhMzMjk4MzMsUHJvamVjdAY6BkVG%0A', 'https://www.hackster.io/products/buy/71388?s=BAhJIhMzMjk4MzMsUHJvamVjdAY6BkVG%0A', 'https://www.hackster.io/products/buy/71389?s=BAhJIhMzMjk4MzMsUHJvamVjdAY6BkVG%0A']	4	{'https://www.adafruit.com/', 'https://www.amazon.com', 'https://learn.adafruit.com/', 'http://lowes'}	4	http://lowes	NA	NA	2	0	0	0	0	0	0	0	TRUE	['Mumbai, India']	15
https://www.hackster.io/KyleNRG/pushup-counter-helps-with-stay-at-home-training-0b5fff	TRUE	Pushup Counter, helps with stay-at-home training!	NA	This simple arduino project counts every push up you do and displays it on an LCD. It also provides visual and auditory support.	23	4/7/2020 20:14:14	4/17/2020 12:30:55	GPL3+	NA	1	NA	5	NA	NA	NA	0	4	1060	1	FALSE	['glerumkyle']	['https://www.hackster.io/glerumkyle']	0	190	0	2	https://www.hackster.io/code_files/438565/download	11	11	0	1	['https://www.hackster.io/products/buy/42741?s=BAhJIhMzMjk4ODUsUHJvamVjdAY6BkVG%0A', 'https://www.hackster.io/products/buy/893?s=BAhJIhMzMjk4ODUsUHJvamVjdAY6BkVG%0A', 'https://www.hackster.io/products/buy/43849?s=BAhJIhMzMjk4ODUsUHJvamVjdAY6BkVG%0A', 'https://www.hackster.io/products/buy/337?s=BAhJIhMzMjk4ODUsUHJvamVjdAY6BkVG%0A', 'https://www.hackster.io/products/buy/44792?s=BAhJIhMzMjk4ODUsUHJv…	10	{'https://www.sparkfun.com', 'https://www.newark.com/'}	2	https://www.newark.com/	NA	NA	4	1	0	0	0	0	0	0	FALSE	[]	0
https://www.hackster.io/gatoninja236/open-source-pulse-oximeter-for-covid-19-4764c5	TRUE	Open Source Pulse Oximeter for COVID-19	Full instructions provided	An easily constructed USB-powered pulse oximeter device that can be built for around $25 and features an OLED display.	19	4/8/2020 0:35:30	5/8/2020 19:26:26	GPL3+	['https://www.hackster.io/arduino', 'https://www.hackster.io/autodesk', 'https://www.hackster.io/covid19', 'https://www.hackster.io/displays', 'https://www.hackster.io/fitness', 'https://www.hackster.io/health', 'https://www.hackster.io/home-automation', 'https://www.hackster.io/maxim-integrated']	8	['covid19', 'display', 'health', 'heart rate', 'smart appliances']	5	Intermediate	5 hours	300	0	96	31422	1	FALSE	['Arduino “having11” Guy']	['https://www.hackster.io/gatoninja236']	9	499	0	1	https://www.hackster.io/code_files/438303/download	5	3	2	2	['https://www.hackster.io/products/buy/19172?s=BAhJIhMzMjk2MTAsUHJvamVjdAY6BkVG%0A', 'https://www.hackster.io/products/buy/71524?s=BAhJIhMzMjk2MTAsUHJvamVjdAY6BkVG%0A', 'https://www.hackster.io/products/buy/39370?s=BAhJIhMzMjk2MTAsUHJvamVjdAY6BkVG%0A']	3	{'https://www.newark.com/', 'https://www.dfrobot.com/', 'http://lowes'}	3	http://lowes	NA	NA	2	2	0	0	NA	0	NA	NA	TRUE	['United States']	49
https://www.hackster.io/yugn27/smart-disinfection-and-sanitation-tunnel-aefe50	TRUE	Smart Disinfection and Sanitation Tunnel	Full instructions provided	The smart tunnel prevents further outspread of COVID-19 / SARS-CoV-2. It can disinfect a person fully in a time span of just 15 seconds.	24	4/8/2020 13:24:47	6/6/2020 14:51:47	CC BY-NC-SA	['https://www.hackster.io/arduino', 'https://www.hackster.io/covid19', 'https://www.hackster.io/health', 'https://www.hackster.io/opencv', 'https://www.hackster.io/raspberry-pi', 'https://www.hackster.io/seeed']	6	['covid19', 'healthcare']	2	Advanced	13 hours	780	0	85	35127	1	FALSE	['Yash Nayak']	['https://www.hackster.io/yugn27']	21	2378	9	1	https://www.hackster.io/code_files/438321/download	30	24	5	3	['https://www.hackster.io/products/buy/42741?s=BAhJIhMzMjk1MzYsUHJvamVjdAY6BkVG%0A', 'https://www.hackster.io/products/buy/42742?s=BAhJIhMzMjk1MzYsUHJvamVjdAY6BkVG%0A', 'https://www.hackster.io/products/buy/273?s=BAhJIhMzMjk1MzYsUHJvamVjdAY6BkVG%0A', 'https://www.hackster.io/products/buy/72804?s=BAhJIhMzMjk1MzYsUHJvamVjdAY6BkVG%0A', 'https://www.hackster.io/products/buy/72800?s=BAhJIhMzMjk1MzYsUH…	19	{'https://www.newark.com/', 'https://www.seeedstudio.com/', 'https://www.amazon.in/', 'https://thepihut.com/', 'https://www.sparkfun.com'}	5	https://www.amazon.in/	NA	400	5	7	0	0	NA	0	NA	NA	TRUE	['Nagpur, India']	15
https://www.hackster.io/jrsylvester2000/dynamic-face-recognition-based-entry-and-exit-system-03d662	TRUE	Dynamic Face Recognition based entry and exit system	Full instructions provided	Grants access to authorized personnel and stores their entry and exit time. Alerts the security in case of unauthorized personnel.	20	4/8/2020 18:48:18	4/8/2020 18:48:18	GPL3+	['https://www.hackster.io/iot', 'https://www.hackster.io/ML', 'https://www.hackster.io/microsoft', 'https://www.hackster.io/security']	4	['facial recognition', 'internet of things', 'machine learning', 'security']	4	Intermediate	5 hours	300	0	2	341	1	FALSE	['Robin Sylvester']	['https://www.hackster.io/jrsylvester2000']	9	922	0	3	https://www.hackster.io/code_files/438549/download	13	10	0	3	['https://www.hackster.io/products/buy/38498?s=BAhJIhMzMzAwMDksUHJvamVjdAY6BkVG%0A', 'https://www.hackster.io/products/buy/42751?s=BAhJIhMzMzAwMDksUHJvamVjdAY6BkVG%0A', 'https://www.hackster.io/products/buy/37918?s=BAhJIhMzMzAwMDksUHJvamVjdAY6BkVG%0A', 'https://www.hackster.io/products/buy/42750?s=BAhJIhMzMzAwMDksUHJvamVjdAY6BkVG%0A', 'https://www.hackster.io/products/buy/42749?s=BAhJIhMzMzAwMDks…	6	{'https://www.newark.com/', 'https://store.boltiot.com', 'https://www.adafruit.com'}	3	https://www.newark.com/	NA	NA	2	5	0	0	0	0	0	0	FALSE	[]	0
https://www.hackster.io/hendra/mask-detector-to-prevent-covid-19-c0ddd4	TRUE	Mask Detector to prevent covid-19	Full instructions provided	Mask are crucial to minimize the chance of being infected or transmitting the virus, It is important to detect people who doesn't use it.	24	4/8/2020 18:54:24	5/16/2020 18:29:31	GPL3+	['https://www.hackster.io/covid19', 'https://www.hackster.io/health', 'https://www.hackster.io/ML', 'https://www.hackster.io/micropython', 'https://www.hackster.io/seeed']	5	['artificial intelligence', 'computer vision', 'covid19', 'machine learning']	4	Advanced	4 hours	240	0	9	1908	1	FALSE	['Hendra Kusumah']	['https://www.hackster.io/hendra']	6	649	12	1	https://github.com/chalei/mask-detector	1	1	0	1	['https://www.hackster.io/products/buy/71440?s=BAhJIhMzMzAwNTIsUHJvamVjdAY6BkVG%0A']	1	{'https://www.seeedstudio.com/'}	1	https://www.seeedstudio.com/	NA	NA	0	0	0	0	NA	0	NA	NA	FALSE	['Tangerang, Indonesia']	15
https://www.hackster.io/ashwini-kumar-sinha/covid-19-corona-suspect-detection-and-health-monitor-ca7c4a	TRUE	COVID-19 corona Suspect Detection And Health monitor	Showcase (no instructions)	Device Checks COVID-19 symptoms of the virus to detect potential suspects, so that they can get a further check-up for confirmation	21	4/9/2020 6:26:04	4/9/2020 6:39:14	CC BY	['https://www.hackster.io/health', 'https://www.hackster.io/maxim-integrated']	2	['covid19', 'health']	2	Intermediate	8 hours	480	0	1	1492	1	FALSE	['Ashwini kumar sinha']	['https://www.hackster.io/ashwini-kumar-sinha']	2	348	2	0		3	3	0	0	['https://www.hackster.io/products/buy/908?s=BAhJIhMzMzAxMzIsUHJvamVjdAY6BkVG%0A', 'https://www.hackster.io/products/buy/19172?s=BAhJIhMzMzAxMzIsUHJvamVjdAY6BkVG%0A', 'https://www.hackster.io/products/buy/56523?s=BAhJIhMzMzAxMzIsUHJvamVjdAY6BkVG%0A']	3	{'https://www.newark.com/', 'https://www.protocentral.com', 'http://lowes'}	3	https://www.protocentral.com	NA	NA	2	0	0	0	0	0	0	0	FALSE	['Bokaro Steel City, India']	16
https://www.hackster.io/nirmalknock/auto-hand-wash-system-59e8cd	TRUE	Auto hand wash system	Full instructions provided	Auto hand wash system which prevents the spreading of covid-19 through the direct contact of things.	16	4/9/2020 14:17:41	4/9/2020 14:20:23	GPL3+	['https://www.hackster.io/covid19', 'https://www.hackster.io/makerfactory']	3	['covid19']	1	Beginner	2 hours	120	0	1	636	1	FALSE	['Nirmalknock']	['https://www.hackster.io/nirmalknock']	0	16	0	1	https://github.com/NirmalKnock/Auto_Hand_wash_system	5	4	1	0	['https://www.hackster.io/products/buy/42741?s=BAhJIhMzMzAyMDAsUHJvamVjdAY6BkVG%0A', 'https://www.hackster.io/products/buy/893?s=BAhJIhMzMzAyMDAsUHJvamVjdAY6BkVG%0A', 'https://www.hackster.io/products/buy/71471?s=BAhJIhMzMzAyMDAsUHJvamVjdAY6BkVG%0A', 'https://www.hackster.io/products/buy/64724?s=BAhJIhMzMzAyMDAsUHJvamVjdAY6BkVG%0A']	4	{'https://www.sparkfun.com', 'https://www.newark.com/', 'https://www.conrad.com/', 'https://github.com/'}	4	https://www.newark.com/	NA	NA	4	0	0	0	0	0	0	0	FALSE	[]	0
https://www.hackster.io/325268/how-to-fly-keli-s-final-project-10e5a9	TRUE	How to Fly -- Keli's Final Project	Work in progress	I will be building a drone and learning how to fly it.	12	4/9/2020 17:18:26	4/9/2020 17:18:26		['https://www.hackster.io/drones']	1	['drones']	1	Intermediate		NA	0	2	229	3	FALSE	['Keli Flanagan', 'Andy Brown', 'Franklin Bell']	['https://www.hackster.io/flanagank20', 'https://www.hackster.io/browna', 'https://www.hackster.io/honubell']	0	1473	0	0		3	0	3	0	[]	0	set()	0		NA	NA	0	1	0	0	NA	0	NA	NA	FALSE	['Mercersburg, PA, United States', 'Mercersburg, PA, United States']	7
https://www.hackster.io/vistelilabs/musticks-fun-way-to-keep-active-during-quarantine-9089c8	TRUE	MuSticks fun way to keep active during quarantine	Full instructions provided	MuSticks helps during quarantine by keeping you active in a fun and musical way to keep you healthy.	18	4/9/2020 21:58:46	4/29/2020 2:28:51	GPL3+	['https://www.hackster.io/adafruit', 'https://www.hackster.io/music', 'https://www.hackster.io/raspberry-pi']	3	['exercise', 'music', 'web control', 'web server', 'wireless communication']	5	Beginner	8 hours	480	0	0	298	3	FALSE	['Stephanie Vicarte', 'Elizabeth Vicarte', 'Irak Mayer']	['https://www.hackster.io/ChickenCat2424', 'https://www.hackster.io/EliCyborg', 'https://www.hackster.io/ivmAguila']	7	1365	3	1	https://www.hackster.io/code_files/438436/download	5	4	0	0	['https://www.hackster.io/products/buy/42744?s=BAhJIhMzMjk3MTEsUHJvamVjdAY6BkVG%0A', 'https://www.hackster.io/products/buy/71409?s=BAhJIhMzMjk3MTEsUHJvamVjdAY6BkVG%0A', 'https://www.hackster.io/products/buy/71411?s=BAhJIhMzMjk3MTEsUHJvamVjdAY6BkVG%0A']	3	{'https://www.adafruit.com/', 'https://www.newark.com/', 'https://www.amazon.com/'}	3	https://www.newark.com/	NA	NA	3	1	0	0	0	0	0	0	FALSE	[]	0
https://www.hackster.io/roni-bandini/arduino-uno-and-mozzi-drum-machine-dancing-head-5a08cb	TRUE	Arduino Uno and Mozzi Drum Machine (+dancing head)	Showcase (no instructions)	What can you do in quarantine when all you have is an old Arduino Uno and some knobs? Check out the simple - but still fun - drum machine.	29	4/10/2020 1:26:34	5/30/2020 14:32:08	CC BY	['https://www.hackster.io/arduino', 'https://www.hackster.io/autodesk', 'https://www.hackster.io/music', 'https://www.hackster.io/sparkfun']	4	['led', 'music', 'potentiometer', 'servo']	4	Intermediate	4 hours	240	0	4	1744	1	FALSE	['Roni Bandini']	['https://www.hackster.io/roni-bandini']	1	341	2	0		12	5	0	2	['https://www.hackster.io/products/buy/202?s=BAhJIhMzMzAyODIsUHJvamVjdAY6BkVG%0A', 'https://www.hackster.io/products/buy/42756?s=BAhJIhMzMzAyODIsUHJvamVjdAY6BkVG%0A', 'https://www.hackster.io/products/buy/42741?s=BAhJIhMzMzAyODIsUHJvamVjdAY6BkVG%0A', 'https://www.hackster.io/products/buy/42751?s=BAhJIhMzMzAyODIsUHJvamVjdAY6BkVG%0A', 'https://www.hackster.io/products/buy/44165?s=BAhJIhMzMzAyODIsUH…	5	{'https://www.sparkfun.com', 'https://www.newark.com/'}	2	https://www.newark.com/	NA	NA	4	0	2	1	0.5	1	0.5	1	TRUE	['Buenos Aires, Argentina']	17
https://www.hackster.io/nirmalknock/i2c-lcd-display-5d7130	TRUE	I2C lcd display	Full instructions provided	LCD display is controlled by the I2c module using arduino.	10	4/10/2020 6:32:56	4/10/2020 22:16:39	GPL3+	['https://www.hackster.io/displays']	3	['display', 'i2c', 'lcd']	3	Beginner	1 hour	60	0	1	302	1	FALSE	['Nirmalknock']	['https://www.hackster.io/nirmalknock']	0	18	0	1	https://github.com/NirmalKnock/Arduino-I2C-lcd-tutorial	2	2	0	1	['https://www.hackster.io/products/buy/42741?s=BAhJIhMzMzAzMTksUHJvamVjdAY6BkVG%0A', 'https://www.hackster.io/products/buy/39449?s=BAhJIhMzMzAzMTksUHJvamVjdAY6BkVG%0A']	2	{'https://www.newark.com/', 'https://www.dfrobot.com/'}	2	https://www.newark.com/	NA	NA	4	0	0	0	0	0	0	0	FALSE	[]	0
https://www.hackster.io/Tylersuard/open-source-covid-gas-mask-345ebe	TRUE	Open-Source Covid Gas Mask	Full instructions provided	Easy to print, no supports, 5 parts, PLA filament. Use vacuum cleaner bags to keep yourself safe from airborne particulate droplets.	21	4/10/2020 6:49:32	4/18/2020 3:51:41	CC BY-NC	['https://www.hackster.io/covid19', 'https://www.hackster.io/health']	2	['covid19', 'filtering', 'mask']	3	Beginner	7 hours	420	0	13	791	1	FALSE	['Tyler Suard']	['https://www.hackster.io/Tylersuard']	0	310	0	0		6	2	2	0	['https://www.hackster.io/products/buy/71486?s=BAhJIhMzMzAzMTcsUHJvamVjdAY6BkVG%0A', 'https://www.hackster.io/products/buy/71487?s=BAhJIhMzMzAzMTcsUHJvamVjdAY6BkVG%0A']	2	{'https://www.amazon.com/'}	1	https://www.amazon.com/	NA	NA	0	2	0	0	0	0	0	0	TRUE	['San Francisco, CA, United States']	9
https://www.hackster.io/Makerfabs01/update-coronavirus-data-in-real-time-b8aae1	TRUE	Update Coronavirus Data in Real Time	Full instructions provided	Using MicroPython Program to update the COVID-19 Data in Real-Time, use MakePython ESP32 to get the global latest outbreak date.	20	4/10/2020 8:21:47	4/22/2020 9:05:09		['https://www.hackster.io/covid19', 'https://www.hackster.io/displays', 'https://www.hackster.io/health', 'https://www.hackster.io/iot']	4	['covid19', 'display', 'internet of things', 'micropython']	4	Intermediate	2 hours	120	0	8	593	1	FALSE	['Makerfabs01']	['https://www.hackster.io/Makerfabs01']	13	792	8	0		1	1	0	0	['https://www.hackster.io/products/buy/71494?s=BAhJIhMzMzAzMjIsUHJvamVjdAY6BkVG%0A']	1	{'https://www.makerfabs.com/'}	1	https://www.makerfabs.com/	NA	NA	0	0	0	0	0	0	0	0	TRUE	['Shenzhen, China']	1
https://www.hackster.io/crispytaffy/social-distancing-led-d6a895	TRUE	Social Distancing LED	Work in progress	The "Social Distancing LED" that alerts you when someone gets too close within 2m.	14	4/11/2020 6:01:51	6/10/2020 15:38:25	GPL3+	['https://www.hackster.io/covid19', 'https://www.hackster.io/m5stack', 'https://www.hackster.io/seeed']	3	['covid19', 'led', 'sound', 'ultrasonic']	4	Beginner	1 hour	60	0	4	213	1	FALSE	['Chie Mizuta']	['https://www.hackster.io/crispytaffy']	0	94	0	0	https://github.com/crispytaffy/SocialDistancingLED	4	4	0	1	['https://www.hackster.io/products/buy/59491?s=BAhJIhMzMzA0NzAsUHJvamVjdAY6BkVG%0A', 'https://www.hackster.io/products/buy/33795?s=BAhJIhMzMzA0NzAsUHJvamVjdAY6BkVG%0A']	2	{'https://m5stack.com/', 'https://www.seeedstudio.com/'}	2	https://m5stack.com/	NA	NA	0	2	0	0	0	0	0	0	FALSE	['Tokyo, Japan']	22
https://www.hackster.io/diegoavellaneda1733/smart-crossfit-dumbbell-d1fbda	TRUE	Smart Crossfit Dumbbell	Full instructions provided	IoT dumbbell timer for training. During COVID-19, everyone has to train from home. Just say Alexa, the type of WOD and the timer starts.	24	4/11/2020 15:11:49	4/11/2020 22:20:02	GPL3+	['https://www.hackster.io/voice']	0	['clocks', 'home automation', 'smart appliances', 'timer', 'voice control']	5	Intermediate	5 hours	300	0	4	239	1	FALSE	['Dover']	['https://www.hackster.io/diegoavellaneda1733']	4	575	0	0	https://github.com/diegoavellanedat17/MQTT-RF	3	2	1	0	['https://www.hackster.io/products/buy/62838?s=BAhJIhMzMzA0MTQsUHJvamVjdAY6BkVG%0A', 'https://www.hackster.io/products/buy/42750?s=BAhJIhMzMzA0MTQsUHJvamVjdAY6BkVG%0A']	2	{'https://www.newark.com/'}	1	https://www.newark.com/	NA	NA	2	1	0	0	NA	0	NA	NA	TRUE	['Bogotá, Colombia']	34
https://www.hackster.io/whitebank/automatic-alcohol-dispenser-with-arduino-e26f2e	TRUE	Automatic Alcohol Dispenser With Arduino	Full instructions provided	This arduino project will guide you how to make an Automatic alcohol dispenser to clean your hand	17	4/12/2020 22:51:44	4/15/2020 2:43:45	GPL3+	['https://www.hackster.io/covid19', 'https://www.hackster.io/sparkfun']	3	['covid19', 'oled', 'speaker', 'ultrasonic']	4	Intermediate	4 hours	240	0	6	1603	1	FALSE	['engineer2you']	['https://www.hackster.io/whitebank']	6	545	14	1	https://www.hackster.io/code_files/439435/download	2	2	0	0	['https://www.hackster.io/products/buy/42741?s=BAhJIhMzMzA3NTMsUHJvamVjdAY6BkVG%0A', 'https://www.hackster.io/products/buy/22522?s=BAhJIhMzMzA3NTMsUHJvamVjdAY6BkVG%0A']	2	{'https://www.sparkfun.com', 'https://www.newark.com/'}	2	https://www.newark.com/	NA	NA	4	0	0	0	NA	0	NA	NA	TRUE	['Ho Chi Minh City, Viet Nam']	21
https://www.hackster.io/hivwolf/covid-19-hand-disinfection-machine-f04150	TRUE	COVID-19: Hand Disinfection Machine	Full instructions provided	This is a device that is used for touchless hand disinfection. When the hands are moved to the unit, the sprinkler starts automatically.	23	4/13/2020 0:50:47	5/8/2020 21:57:04	GPL3+	['https://www.hackster.io/autodesk', 'https://www.hackster.io/covid19', 'https://www.hackster.io/home-automation', 'https://www.hackster.io/robotics', 'https://www.hackster.io/seeed']	5	['covid19', 'home automation', 'robotics', 'smart appliances']	4	Advanced	20 hours	1200	0	8	2394	1	FALSE	['Elmin Delibašić']	['https://www.hackster.io/hivwolf']	5	1444	2	1	https://www.hackster.io/code_files/439045/download	7	6	1	2	['https://www.hackster.io/products/buy/19172?s=BAhJIhMzMzA0MzksUHJvamVjdAY6BkVG%0A', 'https://www.hackster.io/products/buy/47333?s=BAhJIhMzMzA0MzksUHJvamVjdAY6BkVG%0A', 'https://www.hackster.io/products/buy/34416?s=BAhJIhMzMzA0MzksUHJvamVjdAY6BkVG%0A', 'https://www.hackster.io/products/buy/71542?s=BAhJIhMzMzA0MzksUHJvamVjdAY6BkVG%0A', 'https://www.hackster.io/products/buy/42749?s=BAhJIhMzMzA0Mzks…	6	{'https://www.newark.com/', 'https://www.seeedstudio.com/', 'https://www.ebay.com/', 'http://lowes'}	4	https://www.newark.com/	NA	NA	2	1	0	0	NA	0	NA	NA	FALSE	['Kakanj, Bosnia & Herzegovina']	61
https://www.hackster.io/boaz/covid-19-india-updater-for-tamil-language-and-art-pubulisher-e88554	TRUE	COVID-19 India updater for Tamil Language and Art Pubulisher	Full instructions provided	A web page to show children skills and covid19 Statistics for regional language Tamil	14	4/13/2020 5:38:48	4/30/2020 7:02:06	CC BY-NC-SA	['https://www.hackster.io/covid19', 'https://www.hackster.io/health', 'https://www.hackster.io/iot', 'https://www.hackster.io/thinger-io']	4	['coronavirus', 'covid19', 'health', 'human welfare', 'monitoring', 'wemosd1']	6	Intermediate		NA	0	3	469	1	FALSE	['Boaz Lawnce']	['https://www.hackster.io/boaz']	0	656	28	2	https://github.com/NissiEmbeddedLab/NodeMCU_Covid19_CoronaUpdate_India_World	3	3	0	2	['https://www.hackster.io/products/buy/53850?s=BAhJIhMzMzA3NzUsUHJvamVjdAY6BkVG%0A', 'https://www.hackster.io/products/buy/19172?s=BAhJIhMzMzA3NzUsUHJvamVjdAY6BkVG%0A']	2	{'https://www.newark.com/', 'http://lowes'}	2	https://www.newark.com/	NA	NA	2	1	0	0	NA	0	NA	NA	TRUE	['Tirunelveli, Tamilnadu, India']	15
https://www.hackster.io/remnis/you-don-t-know-how-to-use-the-3-seashells-3406ed	TRUE	You don't know how to use the 3 seashells?	Full instructions provided	Three seashells as an Arduino based timer to measure the 20 seconds, which is recommended if you want to erase all traces of viruses.	24	4/13/2020 20:30:16	4/17/2020 2:12:47	GPL3+	['https://www.hackster.io/arduino']	1	['automation', 'covid19', 'led', 'timer']	4	Beginner	1 hour	60	0	5	2271	1	FALSE	['remnis']	['https://www.hackster.io/remnis']	8	460	9	0	https://bitbucket.org/Remnis/3-seashells/src/master/	4	4	0	1	['https://www.hackster.io/products/buy/19172?s=BAhJIhMzMzA5NjQsUHJvamVjdAY6BkVG%0A', 'https://www.hackster.io/products/buy/49694?s=BAhJIhMzMzA5NjQsUHJvamVjdAY6BkVG%0A', 'https://www.hackster.io/products/buy/42757?s=BAhJIhMzMzA5NjQsUHJvamVjdAY6BkVG%0A']	3	{'https://www.newark.com/', 'http://lowes'}	2	https://www.newark.com/	NA	NA	2	1	0	0	0	0	0	0	TRUE	['Dortmund, Germany']	10
https://www.hackster.io/Nyceane/3d-printed-face-shields-64bb62	TRUE	3D Printed Face Shields	Full instructions provided	Simple 3D printed face shields that can help hospital staff that's low in supply	14	4/13/2020 21:05:48	4/13/2020 21:05:48	GPL3+	['https://www.hackster.io/3d-printing', 'https://www.hackster.io/covid19']	2	['3d', '3d printing', 'covid19', 'mask', 'protection']	5	Beginner	2 hours	120	0	6	554	1	FALSE	['Peter Ma']	['https://www.hackster.io/Nyceane']	7	362	1	1		2	0	2	1	[]	0	set()	0		NA	NA	0	1	0	0	0	0	0	0	TRUE	['United States']	22
https://www.hackster.io/diyelectronic/automated-dino-game-using-arduino-8ceccc	TRUE	Automated Dino Game using Arduino	Full instructions provided	Hello friends in this project of today we will make Automated Dino Game using Arduino.	15	4/14/2020 5:09:36	4/19/2020 13:56:40	GPL3+	['https://www.hackster.io/arduino', 'https://www.hackster.io/robotics']	2	['robotics', 'servo']	2	Beginner	1 hour	60	0	12	4515	1	FALSE	['Diy Electronic']	['https://www.hackster.io/diyelectronic']	3	319	5	1	https://www.hackster.io/code_files/439778/download	4	4	0	0	['https://www.hackster.io/products/buy/42741?s=BAhJIhMzMzEwMTMsUHJvamVjdAY6BkVG%0A', 'https://www.hackster.io/products/buy/37329?s=BAhJIhMzMzEwMTMsUHJvamVjdAY6BkVG%0A', 'https://www.hackster.io/products/buy/49465?s=BAhJIhMzMzEwMTMsUHJvamVjdAY6BkVG%0A', 'https://www.hackster.io/products/buy/37908?s=BAhJIhMzMzEwMTMsUHJvamVjdAY6BkVG%0A']	4	{'https://www.adafruit.com/', 'https://www.newark.com/'}	2	https://www.newark.com/	NA	NA	4	0	0	0	NA	0	NA	NA	TRUE	['Jaunpur, India']	10
https://www.hackster.io/snoller/corona-proximity-tracker-cf5697	TRUE	Corona Proximity Tracker	Full instructions provided	Privacy friendly proximity tracker/warner to track potential infection chains.	9	4/14/2020 7:50:05	4/14/2020 8:48:59	MIT	['https://www.hackster.io/calliope-mini', 'https://www.hackster.io/covid19']	1	['covid19', 'proximity']	2	Intermediate	2 hours	120	0	1	222	1	FALSE	['Stephan Noller']	['https://www.hackster.io/snoller']	0	111	1	0	https://www.hackster.io/code_files/439816/download	1	1	0	0	['https://www.hackster.io/products/buy/40598?s=BAhJIhMzMzEwNDIsUHJvamVjdAY6BkVG%0A']	1	{'https://calliope.cc/'}	1	https://calliope.cc/	NA	NA	0	0	0	0	0	0	0	0	TRUE	[]	0
https://www.hackster.io/ElectricAvi/fun-coronavirus-kids-soap-clock-c0a168	TRUE	Fun Coronavirus Kids Soap Clock	Full instructions provided	Easy to make educational kids automatic detection "analog" clock for making hand washing as fun as possible	17	4/14/2020 13:00:14	4/17/2020 12:07:00	GPL3+	['https://www.hackster.io/arduino', 'https://www.hackster.io/clocks', 'https://www.hackster.io/covid19', 'https://www.hackster.io/health']	4	['clocks', 'covid19', 'health', 'human welfare']	4	Intermediate		NA	0	6	1038	1	FALSE	['ElectricAvi']	['https://www.hackster.io/ElectricAvi']	6	570	0	1	https://www.hackster.io/code_files/439874/download	4	4	0	0	['https://www.hackster.io/products/buy/19172?s=BAhJIhMzMzA0MzgsUHJvamVjdAY6BkVG%0A', 'https://www.hackster.io/products/buy/37329?s=BAhJIhMzMzA0MzgsUHJvamVjdAY6BkVG%0A', 'https://www.hackster.io/products/buy/893?s=BAhJIhMzMzA0MzgsUHJvamVjdAY6BkVG%0A', 'https://www.hackster.io/products/buy/277?s=BAhJIhMzMzA0MzgsUHJvamVjdAY6BkVG%0A']	4	{'https://www.adafruit.com/', 'https://www.sparkfun.com', 'http://lowes'}	3	https://www.sparkfun.com	NA	NA	2	0	0	0	0	0	0	0	FALSE	[]	0
https://www.hackster.io/cerebrum_2020/pulse-oximeter-for-emergency-use-during-coronavirus-disease-7d6eb0	TRUE	PULSE OXIMETER for EMERGENCY use during CORONAVIRUS DISEASE	Full instructions provided	This simple project want help people and institution in this Emergency. A pulse oximeter for fast reaction to the Covid-19.	20	4/14/2020 15:56:46	5/14/2020 19:20:32	GPL3+	['https://www.hackster.io/arduino', 'https://www.hackster.io/covid19', 'https://www.hackster.io/maxim-integrated']	3	['coronavirus', 'covid-19', 'emergency', 'max30100', 'oximeter', 'pulseoximeter']	6	Beginner		NA	0	17	2878	1	FALSE	['cerebrum_2020']	['https://www.hackster.io/cerebrum_2020']	1	489	1	2	https://www.hackster.io/code_files/439894/download	9	5	4	0	['https://www.hackster.io/products/buy/19172?s=BAhJIhMzMzExMTgsUHJvamVjdAY6BkVG%0A', 'https://www.hackster.io/products/buy/71684?s=BAhJIhMzMzExMTgsUHJvamVjdAY6BkVG%0A', 'https://www.hackster.io/products/buy/71685?s=BAhJIhMzMzExMTgsUHJvamVjdAY6BkVG%0A', 'https://www.hackster.io/products/buy/71686?s=BAhJIhMzMzExMTgsUHJvamVjdAY6BkVG%0A', 'https://www.hackster.io/products/buy/71687?s=BAhJIhMzMzExMTgs…	5	{'https://www.amazon.it/', 'http://lowes', 'https://www.thingiverse.com/', 'https://datasheets.maximintegrated.com/', 'https://media.digikey.com/'}	5	http://lowes	NA	NA	2	3	0	0	NA	0	NA	NA	TRUE	[]	0
https://www.hackster.io/anbu-kumar/covid-19-robot-29cdde	TRUE	Covid-19 Robot	Showcase (no instructions)	This is CDVR Robot - "Crowd Deterrent Vigilance Robot" to control Covid-19 situation	13	4/14/2020 17:00:27	4/14/2020 17:00:27		['https://www.hackster.io/blynk', 'https://www.hackster.io/Espressif', 'https://www.hackster.io/gopro', 'https://www.hackster.io/ML', 'https://www.hackster.io/nodemcu', 'https://www.hackster.io/nvidia', 'https://www.hackster.io/robotics']	7	['artificial intelligence', 'robotics']	2	Advanced	2 days	2880	0	8	1089	1	FALSE	['Anbu Kumar']	['https://www.hackster.io/anbu-kumar']	0	87	0	0	https://github.com/AnbuKumar-maker/AI-on-Jetson-Nano	5	5	0	1	['https://www.hackster.io/products/buy/643?s=BAhJIhMzMzExNDIsUHJvamVjdAY6BkVG%0A', 'https://www.hackster.io/products/buy/52974?s=BAhJIhMzMzExNDIsUHJvamVjdAY6BkVG%0A', 'https://www.hackster.io/products/buy/530?s=BAhJIhMzMzExNDIsUHJvamVjdAY6BkVG%0A']	3	{'https://shop.gopro.com', 'https://www.newark.com/', 'https://www.banggood.com'}	3	https://www.banggood.com	NA	NA	0	2	0	0	NA	0	NA	NA	TRUE	[]	22
https://www.hackster.io/kutluhan-aktar/whatsapp-coronavirus-notifier-bot-running-on-raspberry-pi-d1573d	TRUE	WhatsApp Coronavirus Notifier Bot Running on Raspberry Pi	Full instructions provided	Via WhatsApp, observe the daily coronavirus(COVID-19) case report of your country in a given period and get notified when there is a change.	23	4/14/2020 21:56:39	4/22/2020 11:55:05	CC BY	['https://www.hackster.io/covid19', 'https://www.hackster.io/displays', 'https://www.hackster.io/home-automation', 'https://www.hackster.io/iot', 'https://www.hackster.io/microsoft', 'https://www.hackster.io/raspberry-pi', 'https://www.hackster.io/twilio']	7	['covid19', 'data collection', 'home automation', 'internet of things', 'smart appliances']	5	Expert	2 hours	120	0	8	1323	1	FALSE	['Kutluhan Aktar']	['https://www.hackster.io/kutluhan-aktar']	8	1861	9	1	https://www.hackster.io/code_files/439988/download	2	2	0	3	['https://www.hackster.io/products/buy/19209?s=BAhJIhMzMzExOTEsUHJvamVjdAY6BkVG%0A', 'https://www.hackster.io/products/buy/48139?s=BAhJIhMzMzExOTEsUHJvamVjdAY6BkVG%0A']	2	{'https://www.newark.com/'}	1	https://www.newark.com/	NA	NA	5	0	0	0	NA	0	NA	NA	TRUE	['Turkey']	27
https://www.hackster.io/Kamal_arduino/gps-based-air-news-broadcast-system-789755	TRUE	GPS based AIR News Broadcast System	Full instructions provided	GPS based Timer for broadcasting All India Radio ( Akashvani) at distress places where public are staying in LockDown.	19	4/15/2020 11:10:33	4/15/2020 11:15:42	GPL3+	['https://www.hackster.io/tinycircuits']	1	['gps', 'radio', 'timer']	3	Intermediate	1 hour	60	0	0	295	1	FALSE	['KAMAL DAS']	['https://www.hackster.io/Kamal_arduino']	0	110	0	1	https://www.hackster.io/code_files/440128/download	2	2	0	0	['https://www.hackster.io/products/buy/18360?s=BAhJIhMzMzEzMjAsUHJvamVjdAY6BkVG%0A', 'https://www.hackster.io/products/buy/19172?s=BAhJIhMzMzEzMjAsUHJvamVjdAY6BkVG%0A']	2	{'https://www.newark.com/', 'http://lowes'}	2	https://www.newark.com/	NA	NA	4	0	0	0	NA	0	NA	NA	FALSE	[]	0
https://www.hackster.io/pjdecarlo/custom-object-detection-with-csi-ir-camera-on-nvidia-jetson-c6d315	TRUE	Custom Object Detection with CSI IR Camera on NVIDIA Jetson	Full instructions provided	Detect any thing at any time using a Camera Serial Interface Infrared Camera on an NVIDIA Jetson Nano with Azure IoT and Cognitive Services.	24	4/15/2020 14:55:43	4/24/2020 4:42:04	MIT	['https://www.hackster.io/iot', 'https://www.hackster.io/ML', 'https://www.hackster.io/microsoft', 'https://www.hackster.io/nvidia', 'https://www.hackster.io/photo-video']	5	['artificial intelligence', 'camera', 'cloud', 'computer vision', 'internet of things']	5	Advanced	4 hours	240	0	17	2067	1	FALSE	['Paul DeCarlo']	['https://www.hackster.io/pjdecarlo']	18	6615	57	0	https://www.hackster.io/code_files/440020/download	2	2	0	2	['https://www.hackster.io/products/buy/71459?s=BAhJIhMzMzAwNTcsUHJvamVjdAY6BkVG%0A']	1	{'https://www.hackster.io/'}	1	https://www.hackster.io/	NA	25	0	1	0	0	NA	0	NA	NA	TRUE	[]	26
https://www.hackster.io/martin-mander/1979-apollo-pi-thermal-camera-e177fc	TRUE	1979 Apollo Pi Thermal Camera	Full instructions provided	A vintage microwave monitor converted into a thermal camera! Raspberry Pi powered, with Adafruit components.	15	4/15/2020 15:22:53	4/15/2020 16:24:26	GPL3+	['https://www.hackster.io/adafruit', 'https://www.hackster.io/photo-video', 'https://www.hackster.io/raspberry-pi']	3	['camera', 'covid19']	2	Intermediate	15 hours	900	0	17	8225	1	FALSE	['Martin Mander']	['https://www.hackster.io/martin-mander']	10	2793	16	0	https://github.com/MisterEmm/ApolloPi	7	5	2	2	['https://www.hackster.io/products/buy/42744?s=BAhJIhMzMzEzNTksUHJvamVjdAY6BkVG%0A', 'https://www.hackster.io/products/buy/71729?s=BAhJIhMzMzEzNTksUHJvamVjdAY6BkVG%0A', 'https://www.hackster.io/products/buy/71730?s=BAhJIhMzMzEzNTksUHJvamVjdAY6BkVG%0A', 'https://www.hackster.io/products/buy/42742?s=BAhJIhMzMzEzNTksUHJvamVjdAY6BkVG%0A']	4	{'https://www.newark.com/', 'https://shop.pimoroni.com/'}	2	https://www.newark.com/	NA	NA	3	3	0	0	0	0	0	0	TRUE	['Norwich, United Kingdom']	30
https://www.hackster.io/jonah-s-project/bluetooth-speaker-6cabbe	TRUE	Bluetooth speaker	Work in progress	This is my Bluetooth speaker project. Back home I was fascinated with my car’s audio system so I decided to create a portable Speaker.	24	4/15/2020 17:18:19	4/15/2020 17:18:19		[]	0	['bluetooth speaker']	1	Intermediate		NA	0	2	375	5	FALSE	['Jonah Harm', 'Franklin Bell', 'Andy Brown', 'Jake Evert', 'Clarissa']	['https://www.hackster.io/Jonah_harm', 'https://www.hackster.io/honubell', 'https://www.hackster.io/browna', 'https://www.hackster.io/jake-evert', 'https://www.hackster.io/clarissa2']	0	419	0	0		2	2	0	0	[]	0	set()	0		NA	NA	0	2	0	0	NA	0	NA	NA	FALSE	['Mercersburg, PA, United States', 'Mercersburg, PA, United States']	5.6
https://www.hackster.io/MissionCritical/diy-hand-sanitizer-dispenser-using-arduino-143de1	TRUE	DIY Hand Sanitizer Dispenser Using Arduino	Full instructions provided	Simple yet Effective way to Fight COVID-19 with Hand Wash and Hand Santization, without touching the Bottle!	17	4/15/2020 19:43:05	5/27/2020 10:48:49	CC BY-SA	['https://www.hackster.io/arduino', 'https://www.hackster.io/health', 'https://www.hackster.io/makerfactory', 'https://www.hackster.io/sparkfun', 'https://www.hackster.io/utsource']	5	['automation', 'health', 'healthcare', 'servo', 'ultrasonic']	5	Intermediate	1 hour	60	0	9	14810	1	FALSE	['Mission Critical']	['https://www.hackster.io/MissionCritical']	15	1268	10	1	https://github.com/arduino-libraries/Servo	10	9	1	1	['https://www.hackster.io/products/buy/19172?s=BAhJIhMzMzEzNzYsUHJvamVjdAY6BkVG%0A', 'https://www.hackster.io/products/buy/22522?s=BAhJIhMzMzEzNzYsUHJvamVjdAY6BkVG%0A', 'https://www.hackster.io/products/buy/42780?s=BAhJIhMzMzEzNzYsUHJvamVjdAY6BkVG%0A', 'https://www.hackster.io/products/buy/62552?s=BAhJIhMzMzEzNzYsUHJvamVjdAY6BkVG%0A', 'https://www.hackster.io/products/buy/71740?s=BAhJIhMzMzEzNzYs…	9	{'https://www.newark.com/', 'https://www.conrad.com/', 'http://lowes', 'https://www.sparkfun.com', 'https://www.utsource.net', 'https://www.amazon.com/'}	6	https://www.newark.com/	NA	NA	2	1	0	0	NA	0	NA	NA	TRUE	['Mumbai, India']	25
https://www.hackster.io/ritarecha/covid-19-estimation-online-test-based-on-lung-sound-4d5c17	TRUE	COVID-19 Estimation Online Test Based on Lung Sound	Protip	COVID-19 Sound Classifier	3	4/15/2020 23:03:17	4/15/2020 23:18:33		[]	0	['covid19', 'javascript']	2	Beginner		NA	0	2	261	1	FALSE	['Rachmad Imam Tarecha']	['https://www.hackster.io/RachmadImamTarecha']	0	69	1	1	https://github.com/rachmadimamtarecha/covid-19	1	1	0	3	['https://www.hackster.io/products/buy/47093?s=BAhJIhMzMzEyNjYsUHJvamVjdAY6BkVG%0A']	1	{'https://www.newark.com/'}	1	https://www.newark.com/	NA	NA	0	0	0	0	0	0	0	0	TRUE	[]	0
https://www.hackster.io/taf345/contactless-thermometer-9ddeed	TRUE	Contactless Thermometer	Work in progress	This simple Arduino project can be used to monitor your own temperature every morning or used in public places as contact less thermometer.	23	4/16/2020 12:43:42	4/16/2020 20:15:52	GPL3+	[]	0	['monitoring']	1	Beginner		NA	0	9	2177	1	FALSE	['taf345']	['https://www.hackster.io/taf345']	0	95	0	1	https://www.hackster.io/code_files/440395/download	10	9	0	1	['https://www.hackster.io/products/buy/42741?s=BAhJIhMzMzE0NjIsUHJvamVjdAY6BkVG%0A', 'https://www.hackster.io/products/buy/43849?s=BAhJIhMzMzE0NjIsUHJvamVjdAY6BkVG%0A', 'https://www.hackster.io/products/buy/37902?s=BAhJIhMzMzE0NjIsUHJvamVjdAY6BkVG%0A', 'https://www.hackster.io/products/buy/37312?s=BAhJIhMzMzE0NjIsUHJvamVjdAY6BkVG%0A', 'https://www.hackster.io/products/buy/52441?s=BAhJIhMzMzE0NjIs…	9	{'https://www.sparkfun.com', 'https://www.newark.com/', 'https://www.sparkfun.com/'}	3	https://www.newark.com/	NA	NA	4	0	0	0	NA	0	NA	NA	FALSE	[]	0
https://www.hackster.io/talofer99/my-twist-on-the-twister-game-73241a	TRUE	My twist on the Twister game	Full instructions provided	uno, mpr121, addressable led and Serial mp3 player and some aluminum foil	12	4/16/2020 13:02:21	4/16/2020 13:02:21	MIT	['https://www.hackster.io/adafruit', 'https://www.hackster.io/arduino', 'https://www.hackster.io/KidsFamily']	3	['game', 'kids', 'twister']	3	Beginner		NA	0	0	463	1	FALSE	['Tal O']	['https://www.hackster.io/talofer99']	0	435	0	1	https://www.hackster.io/code_files/440410/download	6	4	2	1	['https://www.hackster.io/products/buy/42741?s=BAhJIhMzMzE1OTcsUHJvamVjdAY6BkVG%0A', 'https://www.hackster.io/products/buy/17350?s=BAhJIhMzMzE1OTcsUHJvamVjdAY6BkVG%0A']	2	{'https://www.hackster.io/', 'https://www.newark.com/'}	2	https://www.newark.com/	NA	NA	4	3	0	0	0	0	0	0	TRUE	[]	3
https://www.hackster.io/GAURAVK5/3d-printed-face-shields-d711c2	TRUE	3D Printed Face Shields	Full instructions provided	We are making these face shields as second-layer protection for healthcare workers. The face mask has a short lifeline and these shields wil	23	4/16/2020 15:54:15	4/16/2020 15:57:33	GPL3+	['https://www.hackster.io/3d-printing', 'https://www.hackster.io/autodesk', 'https://www.hackster.io/covid19']	3	['3d printing', 'covid19']	2	Intermediate	3 hours	180	0	7	454	1	FALSE	['Gaurav Kumar', 'TECHEONICS']	['https://www.hackster.io/GAURAVK5', 'https://www.hackster.io/techeonics']	2	192	3	0		1	1	0	2	[]	0	set()	0		NA	NA	0	2	0	0	0	0	0	0	TRUE	['Patiala, India']	6
https://www.hackster.io/engineerkid/machine-gun-sound-generator-electronic-circuit-41cd6d	TRUE	Machine Gun Sound Generator Electronic Circuit	Full instructions provided	Machine Gun Sound Generator Electronic Circuit	6	4/16/2020 19:11:07	4/16/2020 19:26:15	GPL3+	['https://www.hackster.io/utsource']	1	['breadboard', 'sound']	2	Expert	3 hours	180	0	0	195	1	FALSE	['engineerkid']	['https://www.hackster.io/engineerkid']	3	454	6	0		6	6	0	0	['https://www.hackster.io/products/buy/71797?s=BAhJIhMzMzE2OTQsUHJvamVjdAY6BkVG%0A', 'https://www.hackster.io/products/buy/71798?s=BAhJIhMzMzE2OTQsUHJvamVjdAY6BkVG%0A', 'https://www.hackster.io/products/buy/71799?s=BAhJIhMzMzE2OTQsUHJvamVjdAY6BkVG%0A', 'https://www.hackster.io/products/buy/71800?s=BAhJIhMzMzE2OTQsUHJvamVjdAY6BkVG%0A', 'https://www.hackster.io/products/buy/71801?s=BAhJIhMzMzE2OTQs…	6	{'https://www.utsource.net/'}	1	https://www.utsource.net/	NA	NA	0	0	0	0	0	0	0	0	TRUE	[]	13
https://www.hackster.io/337515/hands-free-sanitizer-dispenser-aa20e9	TRUE	Hands-free sanitizer dispenser	Full instructions provided	This is an easy to assemble Pedal actuated sanitizer dispenser which can be installed in public spaces.	17	4/16/2020 20:31:57	4/16/2020 21:57:31	GPL3+	['https://www.hackster.io/covid19', 'https://www.hackster.io/health']	2	['covid19', 'hand', 'health', 'open source hardware', 'safe']	5	Beginner	2 hours	120	0	6	2219	2	FALSE	['Sai Charan Kovuru', 'Sri Sai Tarun']	['https://www.hackster.io/CHA_RAN', 'https://www.hackster.io/sstarun']	1	140	0	0		6	4	2	0	[]	0	set()	0		NA	NA	0	5	0	0	NA	0	NA	NA	FALSE	['Hyderabad, India']	6.5
https://www.hackster.io/traviscrash/touchlesstimer-37caba	TRUE	touchlessTimer	Full instructions provided	Sealed, 20 second countdown timer triggered by the wave of your hand. Aluminum foil is used as a rudimentary proximity sensor. #Arduino	22	4/17/2020 8:59:23	5/3/2020 21:56:06	GPL3+	['https://www.hackster.io/arduino', 'https://www.hackster.io/covid19']	2	['capacitive', 'covid19', 'proximity', 'touch sensor']	4	Intermediate	15 minutes	15	0	12	1760	1	FALSE	['TravisCrash']	['https://www.hackster.io/traviscrash']	0	348	0	2	https://github.com/tcc-designs/touchlessTimer/blob/master/README.md	27	6	1	1	['https://www.hackster.io/products/buy/42741?s=BAhJIhMzMzE3OTIsUHJvamVjdAY6BkVG%0A', 'https://www.hackster.io/products/buy/71815?s=BAhJIhMzMzE3OTIsUHJvamVjdAY6BkVG%0A', 'https://www.hackster.io/products/buy/37905?s=BAhJIhMzMzE3OTIsUHJvamVjdAY6BkVG%0A', 'https://www.hackster.io/products/buy/37312?s=BAhJIhMzMzE3OTIsUHJvamVjdAY6BkVG%0A', 'https://www.hackster.io/products/buy/42742?s=BAhJIhMzMzE3OTIs…	5	{'https://www.newark.com/', 'https://www.amazon.com/'}	2	https://www.newark.com/	NA	NA	4	2	0	0	NA	0	NA	NA	FALSE	[]	0
https://www.hackster.io/light-fight/light-fight-1a2e35	TRUE	Light Fight	Work in progress	Light fight is a game in which two players compete and the winner is the person who presses more correct buttons based on a control light.	26	4/17/2020 14:17:19	5/19/2020 11:47:57		['https://www.hackster.io/autodesk', 'https://www.hackster.io/games', 'https://www.hackster.io/lights', 'https://www.hackster.io/texasinstruments']	4	['blinky lights', 'capacitive', 'design', 'games', 'microcontroller']	5	Intermediate		NA	0	2	103	6	FALSE	['Ameer Abdul Khaliq', 'Nick Newcomb', 'Derek Everhart', 'Nijo Tan', 'Jennifer Dacanay', 'Katherine Tedjo']	['https://www.hackster.io/amaab', 'https://www.hackster.io/nick-newcomb', 'https://www.hackster.io/derek-everhart', 'https://www.hackster.io/nijtan', 'https://www.hackster.io/jvdacanay', 'https://www.hackster.io/mkath13']	4	935	0	1	https://github.com/nijo-tan/EE-Emerge-2020-LightFight	16	4	2	3	['https://www.hackster.io/products/buy/19121?s=BAhJIhMzMzE4NDYsUHJvamVjdAY6BkVG%0A', 'https://www.hackster.io/products/buy/19675?s=BAhJIhMzMzE4NDYsUHJvamVjdAY6BkVG%0A', 'https://www.hackster.io/products/buy/49694?s=BAhJIhMzMzE4NDYsUHJvamVjdAY6BkVG%0A', 'https://www.hackster.io/products/buy/42755?s=BAhJIhMzMzE4NDYsUHJvamVjdAY6BkVG%0A']	4	{'https://www.hackster.io/', 'https://www.store-ino.com/', 'https://www.newark.com/'}	3	https://www.newark.com/	NA	NA	4	2	0	0	NA	0	NA	NA	FALSE	[]	0
https://www.hackster.io/Badayayash/automated-fever-detection-and-alerting-system-3e459e	TRUE	Automated Fever Detection and Alerting System	Protip	Detects if the person has fever or not with the help of LM35 Sensor and BoltIOT Module and Alerts the home user about the guest.	25	4/17/2020 14:23:58	4/18/2020 5:23:16	GPL3+	['https://www.hackster.io/covid19', 'https://www.hackster.io/microsoft']	2	['covid19', 'detection', 'temperature']	3	Beginner	2 hours	120	0	7	480	1	FALSE	['Badayayash']	['https://www.hackster.io/Badayayash']	9	847	6	2	https://www.hackster.io/code_files/440687/download	7	7	0	3	['https://www.hackster.io/products/buy/38498?s=BAhJIhMzMzE4MzgsUHJvamVjdAY6BkVG%0A', 'https://www.hackster.io/products/buy/420?s=BAhJIhMzMzE4MzgsUHJvamVjdAY6BkVG%0A', 'https://www.hackster.io/products/buy/42751?s=BAhJIhMzMzE4MzgsUHJvamVjdAY6BkVG%0A', 'https://www.hackster.io/products/buy/42742?s=BAhJIhMzMzE4MzgsUHJvamVjdAY6BkVG%0A', 'https://www.hackster.io/products/buy/42750?s=BAhJIhMzMzE4MzgsUH…	7	{'https://www.newark.com/', 'https://www.adafruit.com', 'https://store.boltiot.com'}	3	https://www.newark.com/	NA	NA	2	0	0	0	NA	0	NA	NA	FALSE	[]	0
https://www.hackster.io/p-otup420pm/coronaudible-5b1045	TRUE	Coronaudible	Showcase (no instructions)	Our project detects the rotation of a potentiometer to give specific frequency feedback and a tilt switch to turn the system on and off.	24	4/17/2020 16:59:12	4/21/2020 22:15:48		['https://www.hackster.io/texasinstruments']	1	['buzzer', 'potentiometer']	2	Beginner		NA	0	9	122	8	FALSE	['Tori Gonzales', 'Alan Lopez', 'Christopher Chen', 'Anyssa Castorina', 'Jasmine Manansala', 'Jonathan Tarquino', 'Nick Thevenin', 'Brandon Zhang']	['https://www.hackster.io/torigonzales', 'https://www.hackster.io/al80', 'https://www.hackster.io/cwc6', 'https://www.hackster.io/anyssa-castorina', 'https://www.hackster.io/jmm28', 'https://www.hackster.io/jdt9', 'https://www.hackster.io/nit1', 'https://www.hackster.io/byz2']	0	171	0	1	https://www.hackster.io/code_files/442011/download	4	4	0	1	['https://www.hackster.io/products/buy/19201?s=BAhJIhMzMzE4NzksUHJvamVjdAY6BkVG%0A', 'https://www.hackster.io/products/buy/56469?s=BAhJIhMzMzE4NzksUHJvamVjdAY6BkVG%0A', 'https://www.hackster.io/products/buy/44792?s=BAhJIhMzMzE4NzksUHJvamVjdAY6BkVG%0A', 'https://www.hackster.io/products/buy/71926?s=BAhJIhMzMzE4NzksUHJvamVjdAY6BkVG%0A']	4	{'https://tinkersphere.com/', 'https://www.newark.com/', 'https://www.newark.com'}	3	https://www.newark.com/	NA	NA	3	0	0	0	NA	0	NA	NA	FALSE	[]	0
https://www.hackster.io/jakub-smejkal/covid-19-project-idea-emergency-button-for-elderly-68e4f2	TRUE	Covid-19 Project Idea: Emergency Button for Elderly	Full instructions provided	Inspiration for inventors of tomorrow: An easy-to-build wireless button that will text you whenever your relatives are in need of help.	21	4/17/2020 19:14:32	4/17/2020 19:14:33	CC BY-SA	['https://www.hackster.io/covid19', 'https://www.hackster.io/hardwario']	2	['button', 'covid19', 'elderly care']	3	Intermediate	2 hours	120	0	15	738	3	FALSE	['Jakub Smejkal', 'Pavel Hübner', 'Karel Blavka']	['https://www.hackster.io/jakub-smejkal', 'https://www.hackster.io/hubpav', 'https://www.hackster.io/karelblavka']	7	765	15	0	https://github.com/bigclownlabs/bcf-sigfox-push-button	4	4	0	1	['https://www.hackster.io/products/buy/66766?s=BAhJIhMzMjY0MTgsUHJvamVjdAY6BkVG%0A', 'https://www.hackster.io/products/buy/66801?s=BAhJIhMzMjY0MTgsUHJvamVjdAY6BkVG%0A', 'https://www.hackster.io/products/buy/66776?s=BAhJIhMzMjY0MTgsUHJvamVjdAY6BkVG%0A', 'https://www.hackster.io/products/buy/66791?s=BAhJIhMzMjY0MTgsUHJvamVjdAY6BkVG%0A']	4	{'https://shop.hardwario.com/'}	1	https://shop.hardwario.com/	NA	NA	0	0	0	0	0	0	0	0	TRUE	['Liberec, Czech Republic']	6.333333333
https://www.hackster.io/amir-pournasserian/covid-19-iot-dashboard-w-raspberry-pi-ccc77f	TRUE	COVID 19 IoT Dashboard w/ Raspberry Pi	Showcase (no instructions)	Choose the COVID 19 data that is most important to you and monitor that data with ease using uBeac.	19	4/17/2020 19:44:16	4/17/2020 19:44:16	MIT	['https://www.hackster.io/covid19', 'https://www.hackster.io/displays', 'https://www.hackster.io/iot', 'https://www.hackster.io/raspberry-pi', 'https://www.hackster.io/ubeac']	5	['covid19', 'display', 'internet of things', 'monitoring']	4	Beginner	1 hour	60	0	17	2000	1	FALSE	['Amir Pournasserian']	['https://www.hackster.io/amir-pournasserian']	3	307	7	0	https://www.hackster.io/code_files/440766/download	1	1	0	1	['https://www.hackster.io/products/buy/19209?s=BAhJIhMzMzE4OTUsUHJvamVjdAY6BkVG%0A']	1	{'https://www.newark.com/'}	1	https://www.newark.com/	NA	NA	5	0	0	0	NA	0	NA	NA	TRUE	['Toronto, ON, Canada']	16
https://www.hackster.io/alien-energy-3/what-do-i-build-next-rc-tank-with-4dof-arm-a6d796	TRUE	What Do I Build Next? RC Tank with 4DOF Arm	Full instructions provided	What Do I Build Next? This time a RC Tank with a 4DOF arm controlled with a PS2 controller. Sounds easy... Not	22	4/17/2020 22:10:36	4/17/2020 22:10:36	GPL3+	['https://www.hackster.io/AmazonWebServices', 'https://www.hackster.io/robotics']	2	['dc motor', 'rc car', 'robot arm', 'robotics', 'servo']	5	Beginner	2 hours	120	0	3	187	1	FALSE	['James Martel']	['https://www.hackster.io/alien-energy-3']	0	731	12	2	https://www.hackster.io/code_files/440737/download	10	3	3	2	['https://www.hackster.io/products/buy/71829?s=BAhJIhMzMzE4NjYsUHJvamVjdAY6BkVG%0A', 'https://www.hackster.io/products/buy/71830?s=BAhJIhMzMzE4NjYsUHJvamVjdAY6BkVG%0A', 'https://www.hackster.io/products/buy/71831?s=BAhJIhMzMzE4NjYsUHJvamVjdAY6BkVG%0A']	3	{'https://www.amazon.com/'}	1	https://www.amazon.com/	NA	100	0	1	0	0	0	0	0	0	TRUE	['Fitchburg, Massachusetts, United States']	14
https://www.hackster.io/i-tu4pm/pandemic-party-ticker-f12f71	TRUE	Pandemic Party Ticker	Full instructions provided	An electronic counter for a small number of people, perhaps for a volunteer stationed at the entry to a party during a pandemic	23	4/17/2020 22:18:53	4/21/2020 21:46:20	GPL3+	['https://www.hackster.io/displays', 'https://www.hackster.io/seeed', 'https://www.hackster.io/texasinstruments']	3	['button', 'display']	2	Beginner	2 hours	120	0	4	124	5	FALSE	['Joseph Asfouri', 'Janya Ram', 'Jenna Takata', 'Vinay Tummarakota', 'Evita Ngala']	['https://www.hackster.io/Joseph_Asfouri', 'https://www.hackster.io/janyaram', 'https://www.hackster.io/jlt11', 'https://www.hackster.io/sst7', 'https://www.hackster.io/eyn1']	0	310	0	1	https://www.hackster.io/code_files/441924/download	7	7	0	1	['https://www.hackster.io/products/buy/19201?s=BAhJIhMzMzE5MzYsUHJvamVjdAY6BkVG%0A', 'https://www.hackster.io/products/buy/71839?s=BAhJIhMzMzE5MzYsUHJvamVjdAY6BkVG%0A', 'https://www.hackster.io/products/buy/42742?s=BAhJIhMzMzE5MzYsUHJvamVjdAY6BkVG%0A']	3	{'https://www.newark.com/', 'https://www.seeedstudio.com/', 'https://www.newark.com'}	3	https://www.newark.com	NA	NA	3	4	0	0	NA	0	NA	NA	FALSE	[]	0
https://www.hackster.io/dhritimanhb2015/long-distance-transmission-system-circuit-3fb00c	TRUE	Long Distance Transmission System Circuit	Full instructions provided	Today in this article we are going to discuss how to make a simple Long Distance Transmission System circuit.	19	4/18/2020 1:43:13	4/26/2020 3:07:54	CC BY	['https://www.hackster.io/robotics']	1	['robotics']	1	Beginner	2 hours	120	0	2	1648	1	FALSE	['Creative creator']	['https://www.hackster.io/dhritimanhb2015']	11	909	7	5		0	0	0	0	[]	0	set()	0		NA	NA	0	0	0	0	NA	0	NA	NA	FALSE	[]	0
https://www.hackster.io/tanishq/led-chaser-electronic-circuit-using-555-timer-ic-5b5c44	TRUE	LED Chaser Electronic Circuit Using 555 Timer IC	Full instructions provided	LED Chaser Electronic Circuit Using 555 Timer IC	8	4/18/2020 14:40:34	4/18/2020 14:53:17	GPL3+	['https://www.hackster.io/utsource']	1	['breadboard', 'led']	2	Expert	3 hours	180	0	0	215	1	FALSE	['Tanishq Jaiswal']	['https://www.hackster.io/tanishq']	2	613	6	0		17	8	0	0	['https://www.hackster.io/products/buy/71868?s=BAhJIhMzMzIwNTUsUHJvamVjdAY6BkVG%0A', 'https://www.hackster.io/products/buy/71869?s=BAhJIhMzMzIwNTUsUHJvamVjdAY6BkVG%0A', 'https://www.hackster.io/products/buy/71870?s=BAhJIhMzMzIwNTUsUHJvamVjdAY6BkVG%0A', 'https://www.hackster.io/products/buy/71871?s=BAhJIhMzMzIwNTUsUHJvamVjdAY6BkVG%0A', 'https://www.hackster.io/products/buy/71872?s=BAhJIhMzMzIwNTUs…	8	{'https://www.utsource.net/'}	1	https://www.utsource.net/	NA	NA	0	0	0	0	0	0	0	0	FALSE	['Indore, India']	13
https://www.hackster.io/337940/curb-covid-the-currency-disinfection-box-4abb01	TRUE	CURB COVID - The Currency Disinfection Box	Full instructions provided	This is a currency disinfector device which uses UV-C LEDs.	10	4/18/2020 20:26:13	5/12/2020 12:04:10	GPL3+	['https://www.hackster.io/covid19', 'https://www.hackster.io/health']	2	['covid19', 'dc motor', 'health', 'led', 'open source hardware']	5	Intermediate	24 hours	1440	0	20	1043	2	FALSE	['Sri Sai Tarun', 'Sai Charan Kovuru']	['https://www.hackster.io/sstarun', 'https://www.hackster.io/CHA_RAN']	0	214	2	1		6	2	0	0	['https://www.hackster.io/products/buy/46967?s=BAhJIhMzMzIxMjIsUHJvamVjdAY6BkVG%0A']	1	{'https://www.newark.com/'}	1	https://www.newark.com/	NA	NA	0	1	0	0	NA	0	NA	NA	FALSE	['Hyderabad, India']	6.5
https://www.hackster.io/daanvanderwerf/covid-19-detect-deviating-nightly-sweat-patterns-6830c5	TRUE	Covid-19 - Detect deviating nightly sweat patterns	Full instructions provided	Find a new way to detect virus infections like covid-19 in an early stage by sleeping.	16	4/18/2020 23:20:36	5/11/2020 21:57:13	GPL3+	['https://www.hackster.io/seeed']	1	['lora', 'monitoring']	2	Advanced	2 hours	120	0	2	799	2	FALSE	['Daan van der Werf', 'Erwin van Ginkel']	['https://www.hackster.io/daanvanderwerf', 'https://www.hackster.io/ewvanginkel']	5	587	1	0	https://www.hackster.io/code_files/441095/download	6	5	0	0	['https://www.hackster.io/products/buy/30136?s=BAhJIhMzMzIwOTEsUHJvamVjdAY6BkVG%0A', 'https://www.hackster.io/products/buy/56523?s=BAhJIhMzMzIwOTEsUHJvamVjdAY6BkVG%0A', 'https://www.hackster.io/products/buy/39447?s=BAhJIhMzMzIwOTEsUHJvamVjdAY6BkVG%0A', 'https://www.hackster.io/products/buy/72936?s=BAhJIhMzMzIwOTEsUHJvamVjdAY6BkVG%0A', 'https://www.hackster.io/products/buy/72937?s=BAhJIhMzMzIwOTEs…	5	{'https://www.newark.com/', 'https://www.dfrobot.com/', 'https://www.seeedstudio.com/', 'https://www.carbonwinkel.nl', 'https://www.dirk.nl/'}	5	https://www.seeedstudio.com/	NA	NA	0	0	0	0	0	0	0	0	TRUE	['Steenbergen, Netherlands', 'Zutphen, Netherlands']	22
https://www.hackster.io/david-pascoal/open-source-covid-19-pulmonary-ventilator-4f4586	TRUE	Open-Source COVID-19 Pulmonary Ventilator	Full instructions provided	Emergêncy hospital Ventilator project to combat the COVID-19 Healy Crisis. Together we are stronger and together we will win💪 👉🌈.	20	4/19/2020 19:44:45	6/13/2020 21:11:46	MIT	['https://www.hackster.io/arduino', 'https://www.hackster.io/autodesk', 'https://www.hackster.io/covid19', 'https://www.hackster.io/digilent', 'https://www.hackster.io/robotics']	5	['covid19', 'emergency response', 'medical device', 'open source hardware', 'robotics']	5	Expert	Over 2 days	2880	0	133	3807	1	FALSE	['David Pascoal']	['https://www.hackster.io/david-pascoal']	0	349	1	3	https://www.hackster.io/code_files/458949/download	15	12	2	3	['https://www.hackster.io/products/buy/42741?s=BAhJIhMzMzIyNzQsUHJvamVjdAY6BkVG%0A', 'https://www.hackster.io/products/buy/1029?s=BAhJIhMzMzIyNzQsUHJvamVjdAY6BkVG%0A', 'https://www.hackster.io/products/buy/72059?s=BAhJIhMzMzIyNzQsUHJvamVjdAY6BkVG%0A', 'https://www.hackster.io/products/buy/72060?s=BAhJIhMzMzIyNzQsUHJvamVjdAY6BkVG%0A', 'https://www.hackster.io/products/buy/72062?s=BAhJIhMzMzIyNzQsU…	12	{'https://www.biziborong.com/', 'https://www.newark.com/', 'https://pt.aliexpress.com/', 'https://store.arduino.cc', 'https://store.digilentinc.com/', 'https://es.aliexpress.com/'}	6	https://www.newark.com/	NA	NA	4	1	0	0	NA	0	NA	NA	TRUE	['Lisbon, Portugal']	42
https://www.hackster.io/FANUEL_CONRAD/automatic-soap-dispenser-75abd6	TRUE	Automatic Soap Dispenser	Showcase (no instructions)	This project utilises automation to curb the spread of Corona virus #covid19.	12	4/20/2020 12:25:18	4/30/2020 4:25:42	GPL3+	['https://www.hackster.io/covid19', 'https://www.hackster.io/home-automation', 'https://www.hackster.io/utsource']	3	['automation', 'covid19', 'home automation', 'servo', 'ultrasonic']	5	Intermediate	5 hours	300	0	15	3136	1	FALSE	['FANUEL_CONRAD']	['https://www.hackster.io/FANUEL_CONRAD']	1	173	8	1	https://github.com/FanuelConrad/fanuel_conrad	7	6	1	1	['https://www.hackster.io/products/buy/42741?s=BAhJIhMzMzI0MTgsUHJvamVjdAY6BkVG%0A', 'https://www.hackster.io/products/buy/893?s=BAhJIhMzMzI0MTgsUHJvamVjdAY6BkVG%0A', 'https://www.hackster.io/products/buy/42749?s=BAhJIhMzMzI0MTgsUHJvamVjdAY6BkVG%0A', 'https://www.hackster.io/products/buy/42742?s=BAhJIhMzMzI0MTgsUHJvamVjdAY6BkVG%0A', 'https://www.hackster.io/products/buy/37329?s=BAhJIhMzMzI0MTgsUH…	6	{'https://www.sparkfun.com', 'https://www.newark.com/', 'https://www.utsource.net', 'https://www.adafruit.com/'}	4	https://www.newark.com/	NA	NA	4	1	0	0	NA	0	NA	NA	TRUE	['Eldoret, Kenya']	16
https://www.hackster.io/kram242/v-slot-ventilator-283b0a	TRUE	V-Slot Ventilator	Full instructions provided	The idea is to make a simple effective ventilator, studying the concept of using a simple push process with an actuator.	21	4/20/2020 12:52:33	4/20/2020 18:03:15	CC BY	['https://www.hackster.io/covid19', 'https://www.hackster.io/openbuilds']	2	['cnc', 'covid19', 'linear actuator']	3	Intermediate	2 hours	120	0	16	1165	1	FALSE	['Mark Carew']	['https://www.hackster.io/kram242']	0	452	2	1	https://www.hackster.io/code_files/441475/download	3	3	0	0	['https://www.hackster.io/products/buy/755?s=BAhJIhMzMzI0MjMsUHJvamVjdAY6BkVG%0A', 'https://www.hackster.io/products/buy/712?s=BAhJIhMzMzI0MjMsUHJvamVjdAY6BkVG%0A', 'https://www.hackster.io/products/buy/816?s=BAhJIhMzMzI0MjMsUHJvamVjdAY6BkVG%0A']	3	{'https://openbuildspartstore.com', 'https://openbuildspartstore.com/'}	2	https://openbuildspartstore.com/	NA	NA	2	0	0	0	NA	0	NA	NA	TRUE	['New Jersey, United States']	14
https://www.hackster.io/palsayantan/covid-19-stats-viewer-d6bf9d	TRUE	CoVid-19 Stats Viewer	Full instructions provided	An Internet connected display, which can show Corona Virus statistics, in real time	13	4/20/2020 14:22:42	4/27/2020 5:32:35	MIT	['https://www.hackster.io/covid19', 'https://www.hackster.io/displays', 'https://www.hackster.io/Espressif', 'https://www.hackster.io/iot', 'https://www.hackster.io/utsource']	5	['covid19', 'display', 'esp', 'internet of things']	4	Beginner	1 hour	60	0	8	424	1	FALSE	['Sayantan Pal']	['https://www.hackster.io/palsayantan']	3	653	12	0	https://github.com/palsayantan/CoVid-19-Stats-Viewer	4	3	1	1	['https://www.hackster.io/products/buy/597?s=BAhJIhMzMzI0NTksUHJvamVjdAY6BkVG%0A', 'https://www.hackster.io/products/buy/54023?s=BAhJIhMzMzI0NTksUHJvamVjdAY6BkVG%0A', 'https://www.hackster.io/products/buy/66591?s=BAhJIhMzMzI0NTksUHJvamVjdAY6BkVG%0A']	3	{'https://www.newark.com/', 'https://www.banggood.com', 'https://www.utsource.net'}	3	https://www.banggood.com	NA	NA	0	1	0	0	NA	0	NA	NA	TRUE	[]	6
https://www.hackster.io/338341/daily-water-tracker-e84e16	TRUE	Daily Water Tracker!	Work in progress	Have you ever wanted to keep track of how many cups of water you've had in a day? Now you can, easier than ever before!	25	4/20/2020 19:11:33	4/22/2020 3:24:32		['https://www.hackster.io/displays', 'https://www.hackster.io/texasinstruments']	2	['display', 'energia', 'microcontroller', 'potentiometer', 'water']	5	Beginner		NA	0	9	151	8	FALSE	['Eliot Solomon', 'Aman Shanbhag', 'Charan Santhirasegaran', 'Fadil Eledath', 'Kaitlin Rodriguez', 'Manan Bajaj', 'Tate Ward', 'Yuliia Suprun']	['https://www.hackster.io/eliotsolomon', 'https://www.hackster.io/amanshanbhag', 'https://www.hackster.io/charan13', 'https://www.hackster.io/user1523381', 'https://www.hackster.io/kaitlinrodriguez', 'https://www.hackster.io/mb104', 'https://www.hackster.io/tgw2', 'https://www.hackster.io/user1523505']	6	492	2	1	https://www.hackster.io/code_files/441625/download	18	6	0	0	['https://www.hackster.io/products/buy/19201?s=BAhJIhMzMzI1MjMsUHJvamVjdAY6BkVG%0A', 'https://www.hackster.io/products/buy/42749?s=BAhJIhMzMzI1MjMsUHJvamVjdAY6BkVG%0A', 'https://www.hackster.io/products/buy/56469?s=BAhJIhMzMzI1MjMsUHJvamVjdAY6BkVG%0A', 'https://www.hackster.io/products/buy/54517?s=BAhJIhMzMzI1MjMsUHJvamVjdAY6BkVG%0A', 'https://www.hackster.io/products/buy/43626?s=BAhJIhMzMzI1MjMs…	6	{'https://www.newark.com/', 'https://www.newark.com'}	2	https://www.newark.com/	NA	NA	3	0	0	0	NA	0	NA	NA	FALSE	[]	0
https://www.hackster.io/AmardeepV/covid-19-real-time-data-monitoring-using-nodemcu-c17e77	TRUE	COVID-19 Real Time Data Monitoring Using NodeMCU	Full instructions provided	NodeMcu will fetch the data of covid -19 from server and display the total number of cases of different countries on Nokia display.	23	4/20/2020 22:19:25	4/20/2020 23:41:01		['https://www.hackster.io/covid19', 'https://www.hackster.io/Espressif', 'https://www.hackster.io/iot', 'https://www.hackster.io/notifications', 'https://www.hackster.io/sparkfun']	5	['c++', 'covid19', 'internet of things', 'notifications', 'wifi']	5	Intermediate	1 hour	60	0	17	1977	1	FALSE	['Amardeep verma']	['https://www.hackster.io/AmardeepV']	1	325	0	1	https://github.com/AmardeepV/Covid-19/blob/master/Nodemcu_Corona_notifier.ino	5	5	0	1	['https://www.hackster.io/products/buy/71918?s=BAhJIhMzMzIzMjAsUHJvamVjdAY6BkVG%0A', 'https://www.hackster.io/products/buy/42791?s=BAhJIhMzMzIzMjAsUHJvamVjdAY6BkVG%0A', 'https://www.hackster.io/products/buy/71919?s=BAhJIhMzMzIzMjAsUHJvamVjdAY6BkVG%0A', 'https://www.hackster.io/products/buy/71920?s=BAhJIhMzMzIzMjAsUHJvamVjdAY6BkVG%0A', 'https://www.hackster.io/products/buy/420?s=BAhJIhMzMzIzMjAsUH…	5	{'https://www.newark.com/', 'https://www.adafruit.com', 'https://www.amazon.com/'}	3	https://www.amazon.com/	NA	NA	2	0	0	0	NA	0	NA	NA	TRUE	[]	7
https://www.hackster.io/zerospacedubs/midi-launcher-7659f2	TRUE	Midi launcher	Full instructions provided	I’ve created a midi controller drum pad using the adafruit circuit playground express’s touch capacitors and ableton live.	18	4/21/2020 2:37:35	4/21/2020 3:28:35	CC BY	['https://www.hackster.io/adafruit']	1	['controller', 'drums', 'launch pad', 'midi']	4	Beginner	4 hours	240	0	0	97	1	FALSE	['Stephen Barrett']	['https://www.hackster.io/zerospacedubs']	0	180	0	0		6	5	1	0	['https://www.hackster.io/products/buy/21694?s=BAhJIhMzMzI1NzQsUHJvamVjdAY6BkVG%0A', 'https://www.hackster.io/products/buy/415?s=BAhJIhMzMzI1NzQsUHJvamVjdAY6BkVG%0A', 'https://www.hackster.io/products/buy/42768?s=BAhJIhMzMzI1NzQsUHJvamVjdAY6BkVG%0A']	3	{'https://www.newark.com/', 'https://www.adafruit.com'}	2	https://www.adafruit.com	NA	NA	2	2	0	0	0	0	0	0	FALSE	[]	0
https://www.hackster.io/glicmich/measure-distance-a13965	TRUE	Measure Distance!	Full instructions provided	Measure distance using an ultrasonic sensor and display values on a serial LCD display.	14	4/21/2020 11:30:38	4/21/2020 12:45:33		['https://www.hackster.io/seeed']	1	['distance', 'lcd']	2	Beginner	1 hour	60	0	0	124	1	FALSE	['Matt McNamara']	['https://www.hackster.io/glicmich']	0	79	0	1	https://www.hackster.io/code_files/441877/download	3	3	0	1	['https://www.hackster.io/products/buy/42741?s=BAhJIhMzMzI2NzIsUHJvamVjdAY6BkVG%0A', 'https://www.hackster.io/products/buy/52377?s=BAhJIhMzMzI2NzIsUHJvamVjdAY6BkVG%0A', 'https://www.hackster.io/products/buy/33795?s=BAhJIhMzMzI2NzIsUHJvamVjdAY6BkVG%0A']	3	{'https://www.newark.com/', 'https://www.seeedstudio.com/'}	2	https://www.newark.com/	NA	NA	4	0	0	0	0	0	0	0	TRUE	['Plymouth, Michigan, United States']	4
https://www.hackster.io/team-n-we6pm-alonzo-diaz-oland-carter/fading-lights-d61a8a	TRUE	Fading Lights	Full instructions provided	Creating an LED that makes aesthetic lights in these dark times--Join us on this journey of electrical engineering (aka "MAGIC")	20	4/21/2020 13:14:06	4/30/2020 19:38:01		['https://www.hackster.io/sparkfun', 'https://www.hackster.io/texasinstruments']	2	['led']	1	Beginner		NA	0	3	113	2	FALSE	['Oland Carter - ojc1', 'Alonzoz Diaz (ad81)']	['https://www.hackster.io/ojc1', 'https://www.hackster.io/AlonzooDiaz']	0	262	0	5	https://www.hackster.io/code_files/441718/download	8	5	0	2	['https://www.hackster.io/products/buy/19201?s=BAhJIhMzMzE0NzksUHJvamVjdAY6BkVG%0A', 'https://www.hackster.io/products/buy/42749?s=BAhJIhMzMzE0NzksUHJvamVjdAY6BkVG%0A', 'https://www.hackster.io/products/buy/71757?s=BAhJIhMzMzE0NzksUHJvamVjdAY6BkVG%0A', 'https://www.hackster.io/products/buy/42742?s=BAhJIhMzMzE0NzksUHJvamVjdAY6BkVG%0A', 'https://www.hackster.io/products/buy/54513?s=BAhJIhMzMzE0Nzks…	5	{'https://www.digikey.com/', 'https://www.newark.com/', 'https://www.newark.com'}	3	https://www.newark.com/	NA	NA	3	0	0	0	NA	0	NA	NA	FALSE	[]	0
https://www.hackster.io/akshayjoseph666/covid-19-automatic-hand-sanitizer-78cf6b	TRUE	COVID - 19 Automatic Hand Sanitizer	Protip	Automatic hand sanitizer bottle using Arduino and Servo Motor	9	4/21/2020 16:33:52	4/26/2020 3:58:53	GPL3+	['https://www.hackster.io/covid19', 'https://www.hackster.io/utsource']	2	['covid19', 'servo', 'ultrasonic']	3	Beginner		NA	0	16	4903	1	FALSE	['Akshay Joseph']	['https://www.hackster.io/akshayjoseph666']	2	673	5	1	https://www.hackster.io/code_files/441925/download	6	5	1	1	['https://www.hackster.io/products/buy/42741?s=BAhJIhMzMzI2MTYsUHJvamVjdAY6BkVG%0A', 'https://www.hackster.io/products/buy/37329?s=BAhJIhMzMzI2MTYsUHJvamVjdAY6BkVG%0A', 'https://www.hackster.io/products/buy/66591?s=BAhJIhMzMzI2MTYsUHJvamVjdAY6BkVG%0A', 'https://www.hackster.io/products/buy/42742?s=BAhJIhMzMzI2MTYsUHJvamVjdAY6BkVG%0A', 'https://www.hackster.io/products/buy/71976?s=BAhJIhMzMzI2MTYs…	5	{'https://www.amazon.in/', 'https://www.adafruit.com/', 'https://www.newark.com/', 'https://www.utsource.net'}	4	https://www.newark.com/	NA	NA	4	0	0	0	NA	0	NA	NA	TRUE	[]	12
https://www.hackster.io/emrizkis/covid-19-monitoring-3675cb	TRUE	COVID-19 Monitoring	Full instructions provided	The project is to make Covid-19 monitoring tools from the API	11	4/21/2020 16:56:27	4/21/2020 17:22:52	GPL3+	['https://www.hackster.io/Espressif', 'https://www.hackster.io/nodemcu']	2	['covid-19', 'monitoring', 'nodemcu']	3	Intermediate		NA	0	1	396	1	FALSE	['emrizkis']	['https://www.hackster.io/emrizkis']	0	110	2	1	https://www.hackster.io/code_files/441950/download	5	5	0	1	['https://www.hackster.io/products/buy/643?s=BAhJIhMzMzI3MjgsUHJvamVjdAY6BkVG%0A', 'https://www.hackster.io/products/buy/43849?s=BAhJIhMzMzI3MjgsUHJvamVjdAY6BkVG%0A', 'https://www.hackster.io/products/buy/53670?s=BAhJIhMzMzI3MjgsUHJvamVjdAY6BkVG%0A', 'https://www.hackster.io/products/buy/52430?s=BAhJIhMzMzI3MjgsUHJvamVjdAY6BkVG%0A', 'https://www.hackster.io/products/buy/51245?s=BAhJIhMzMzI3MjgsUH…	5	{'https://www.newark.com/', 'https://www.banggood.com'}	2	https://www.newark.com/	NA	NA	0	0	0	0	0	0	0	0	TRUE	[]	0
https://www.hackster.io/vistelilabs/robot-te-dynamixel-arduino-esp32-and-ble-robot-arm-743d0d	TRUE	Robot Te. Dynamixel, Arduino, ESP32, and BLE Robot Arm	Full instructions provided	A robot arm that uses the Dynamixel Arduino servo shield by a BLE connection thru an ESP32 and an Adafruit joystick bonnet.	22	4/21/2020 20:41:44	4/24/2020 2:03:34	GPL3+	['https://www.hackster.io/adafruit', 'https://www.hackster.io/intel', 'https://www.hackster.io/robotics']	3	['bluetooth low energy', 'joystick', 'robot arm', 'robotics', 'wireless']	5	Intermediate	8 hours	480	0	5	253	3	FALSE	['Stephanie Vicarte', 'Elizabeth Vicarte', 'Irak Mayer']	['https://www.hackster.io/ChickenCat2424', 'https://www.hackster.io/EliCyborg', 'https://www.hackster.io/ivmAguila']	9	1650	5	4	https://www.hackster.io/code_files/442286/download	8	8	0	0	['https://www.hackster.io/products/buy/71991?s=BAhJIhMzMzI3NzYsUHJvamVjdAY6BkVG%0A', 'https://www.hackster.io/products/buy/62838?s=BAhJIhMzMzI3NzYsUHJvamVjdAY6BkVG%0A', 'https://www.hackster.io/products/buy/434?s=BAhJIhMzMzI3NzYsUHJvamVjdAY6BkVG%0A', 'https://www.hackster.io/products/buy/71992?s=BAhJIhMzMzI3NzYsUHJvamVjdAY6BkVG%0A', 'https://www.hackster.io/products/buy/71993?s=BAhJIhMzMzI3NzYsUH…	8	{'https://www.newark.com/', 'https://www.trossenrobotics.com/', 'http://www.robotis.us/', 'https://www.adafruit.com/', 'https://store.arduino.cc/'}	5	https://www.adafruit.com/	NA	NA	3	0	0	0	0	0	0	0	FALSE	[]	0
https://www.hackster.io/Makerfabs01/covid-19-nfc-mask-detector-a1f02b	TRUE	COVID-19 NFC Mask Detector	Full instructions provided	Made a COVID-19 NFC Mask Detector, to ensure everyone who enters and exits the office to wearing a face mask.	20	4/22/2020 6:06:19	4/22/2020 7:47:41	GPL3+	[]	0	['covid19', 'lock', 'mask', 'nfc']	4	Beginner	1 hour	60	0	2	1141	1	FALSE	['Makerfabs01']	['https://www.hackster.io/Makerfabs01']	5	336	5	0	https://www.hackster.io/code_files/442099/download	4	4	0	0	['https://www.hackster.io/products/buy/72001?s=BAhJIhMzMzI4MjAsUHJvamVjdAY6BkVG%0A', 'https://www.hackster.io/products/buy/72002?s=BAhJIhMzMzI4MjAsUHJvamVjdAY6BkVG%0A', 'https://www.hackster.io/products/buy/72003?s=BAhJIhMzMzI4MjAsUHJvamVjdAY6BkVG%0A', 'https://www.hackster.io/products/buy/72004?s=BAhJIhMzMzI4MjAsUHJvamVjdAY6BkVG%0A']	4	{'https://www.makerfabs.com/'}	1	https://www.makerfabs.com/	NA	NA	0	0	0	0	NA	0	NA	NA	TRUE	['Shenzhen, China']	1
https://www.hackster.io/victormarinus/blynk-garagedoor-monitor-opener-aff6ce	TRUE	Blynk garagedoor monitor/opener	Full instructions provided	My colleague crashed the roof of his car by leaving the garage to early. So I promised him red, amber, green lights in the garage.	25	4/22/2020 6:28:35	4/22/2020 6:28:35	GPL3+	['https://www.hackster.io/adafruit', 'https://www.hackster.io/blynk', 'https://www.hackster.io/home-automation', 'https://www.hackster.io/iot']	4	['esp', 'home automation', 'internet of things', 'monitoring']	4	Intermediate		NA	0	0	196	1	FALSE	['victormarinus']	['https://www.hackster.io/victormarinus']	6	720	0	1	https://www.hackster.io/code_files/441640/download	11	7	2	1	['https://www.hackster.io/products/buy/17338?s=BAhJIhMzMzI1MjIsUHJvamVjdAY6BkVG%0A', 'https://www.hackster.io/products/buy/37912?s=BAhJIhMzMzI1MjIsUHJvamVjdAY6BkVG%0A', 'https://www.hackster.io/products/buy/56461?s=BAhJIhMzMzI1MjIsUHJvamVjdAY6BkVG%0A', 'https://www.hackster.io/products/buy/56513?s=BAhJIhMzMzI1MjIsUHJvamVjdAY6BkVG%0A', 'https://www.hackster.io/products/buy/52944?s=BAhJIhMzMzI1MjIs…	7	{'https://www.sparkfun.com', 'https://www.newark.com/', 'https://www.adafruit.com/'}	3	https://www.newark.com/	NA	NA	2	2	0	0	0	0	0	0	FALSE	[]	0
https://www.hackster.io/souvik-saha/raspberry-pi-based-ssd1306-oled-video-player-4dfc3b	TRUE	Raspberry Pi Based SSD1306 OLED Video Player	Showcase (no instructions)	Raspberry Pi running OpenCV on Python to play videos/movies on an SSD1306 OLED display.	14	4/22/2020 7:23:56	6/6/2020 14:31:34	GPL3+	['https://www.hackster.io/opencv', 'https://www.hackster.io/photo-video', 'https://www.hackster.io/python-on-hardware', 'https://www.hackster.io/raspberry-pi']	4	['camera', 'image processing', 'python']	3	Intermediate	3 hours	180	0	7	1008	1	FALSE	['Souvik Saha']	['https://www.hackster.io/souvik-saha']	0	293	4	1	https://github.com/souviksaha97/oled-video-player	6	4	2	2	['https://www.hackster.io/products/buy/18370?s=BAhJIhMzMzI4MzQsUHJvamVjdAY6BkVG%0A', 'https://www.hackster.io/products/buy/19209?s=BAhJIhMzMzI4MzQsUHJvamVjdAY6BkVG%0A', 'https://www.hackster.io/products/buy/61211?s=BAhJIhMzMzI4MzQsUHJvamVjdAY6BkVG%0A', 'https://www.hackster.io/products/buy/48344?s=BAhJIhMzMzI4MzQsUHJvamVjdAY6BkVG%0A']	4	{'https://www.newark.com/', 'https://www.newark.com'}	2	https://www.newark.com/	NA	NA	5	0	0	0	NA	0	NA	NA	TRUE	['Mumbai, India']	5
https://www.hackster.io/akshayjoseph666/covid-19-automatic-water-tap-a7dbb3	TRUE	COVID - 19 Automatic Water Tap	Full instructions provided	Automatically turn on the water tap when our hand move near the tap	13	4/22/2020 13:41:43	5/10/2020 2:20:17	GPL3+	['https://www.hackster.io/arduino', 'https://www.hackster.io/covid19', 'https://www.hackster.io/utsource']	3	['covid19', 'ultrasonic', 'water']	3	Beginner		NA	0	18	4402	1	FALSE	['Akshay Joseph']	['https://www.hackster.io/akshayjoseph666']	3	787	5	1	https://www.hackster.io/code_files/442158/download	7	7	0	1	['https://www.hackster.io/products/buy/42741?s=BAhJIhMzMzI4NTcsUHJvamVjdAY6BkVG%0A', 'https://www.hackster.io/products/buy/72005?s=BAhJIhMzMzI4NTcsUHJvamVjdAY6BkVG%0A', 'https://www.hackster.io/products/buy/42773?s=BAhJIhMzMzI4NTcsUHJvamVjdAY6BkVG%0A', 'https://www.hackster.io/products/buy/37911?s=BAhJIhMzMzI4NTcsUHJvamVjdAY6BkVG%0A', 'https://www.hackster.io/products/buy/66591?s=BAhJIhMzMzI4NTcs…	7	{'https://www.amazon.in/', 'https://www.newark.com/', 'https://www.utsource.net', 'https://www.indiamart.com/'}	4	https://www.newark.com/	NA	NA	4	0	0	0	NA	0	NA	NA	TRUE	[]	12
https://www.hackster.io/alexch03/automated-aeroponic-system-wifi-remoted-b5eaea	TRUE	Automated Aeroponic System Wifi Remoted	Showcase (no instructions)	I started from no idea what is arduino at the end of February to this project end April. First robotic project. During lockdown. Selfmade.	24	4/22/2020 14:55:30	5/14/2020 16:53:49	GPL3+	['https://www.hackster.io/adafruit', 'https://www.hackster.io/arduino', 'https://www.hackster.io/Espressif', 'https://www.hackster.io/iot', 'https://www.hackster.io/nodemcu', 'https://www.hackster.io/sparkfun', 'https://www.hackster.io/taydaelectronics']	7	['grow', 'hydroponic', 'monitoring', 'nodemcu8266']	4	Advanced		NA	0	12	2083	1	FALSE	['alexch03']	['https://www.hackster.io/alexch03']	4	392	1	1	https://www.hackster.io/code_files/442164/download	32	18	5	0	['https://www.hackster.io/products/buy/42747?s=BAhJIhMzMzI3ODYsUHJvamVjdAY6BkVG%0A', 'https://www.hackster.io/products/buy/643?s=BAhJIhMzMzI3ODYsUHJvamVjdAY6BkVG%0A', 'https://www.hackster.io/products/buy/39524?s=BAhJIhMzMzI3ODYsUHJvamVjdAY6BkVG%0A', 'https://www.hackster.io/products/buy/37954?s=BAhJIhMzMzI3ODYsUHJvamVjdAY6BkVG%0A', 'https://www.hackster.io/products/buy/40242?s=BAhJIhMzMzI3ODYsUH…	9	{'https://www.newark.com', 'https://www.taydaelectronics.com/', 'https://www.newark.com/', 'https://www.dfrobot.com/', 'https://www.banggood.com', 'https://www.sparkfun.com'}	6	https://www.newark.com/	NA	NA	4	12	0	0	NA	0	NA	NA	FALSE	[]	0
https://www.hackster.io/ViennaMike/social-distance-warning-sensor-c1cb4c	TRUE	Social Distance Warning Sensor	Full instructions provided	This is just a quickly put together project to have a little fun with social distancing. The project uses an ultrasonic distance sensor, mic	24	4/23/2020 2:40:47	4/23/2020 17:35:06	CC BY	['https://www.hackster.io/adafruit']	1	['distance', 'teensy', 'ultrasonic']	3	Beginner	2 hours	120	0	0	326	1	FALSE	['Mike McGurrin']	['https://www.hackster.io/ViennaMike']	5	479	1	1	https://github.com/ViennaMike/Social-Distance-Warning-Sensor	2	2	0	1	['https://www.hackster.io/products/buy/72052?s=BAhJIhMzMzMwMTQsUHJvamVjdAY6BkVG%0A', 'https://www.hackster.io/products/buy/72053?s=BAhJIhMzMzMwMTQsUHJvamVjdAY6BkVG%0A']	2	{'https://www.pjrc.com/', 'https://www.adafruit.com/'}	2	https://www.pjrc.com/	NA	NA	0	0	0	0	0	0	0	0	TRUE	['Vienna, VA, United States']	28
https://www.hackster.io/arijit_das_student/ultimate-covid-19-solution-f5c262	TRUE	Ultimate COVID-19 Solution	Showcase (no instructions)	I a student from 9th Standard. I have created a project which can track the daily health status of Quarantined people having chance of COVID.	25	4/23/2020 14:11:25	6/1/2020 6:13:30	GPL3+	['https://www.hackster.io/covid19', 'https://www.hackster.io/Espressif', 'https://www.hackster.io/ifttt', 'https://www.hackster.io/maxim-integrated', 'https://www.hackster.io/mit-app-inventor', 'https://www.hackster.io/robotics']	6	['covid19', 'esp', 'robotics']	3	Advanced	8 hours	480	0	6	1380	1	FALSE	['Arijit Das']	['https://www.hackster.io/arijit_das_student']	0	614	0	1	https://github.com/arijitdas123student/CoronaSecure-Healthband	5	4	1	3	['https://www.hackster.io/products/buy/19172?s=BAhJIhMzMzMxMTQsUHJvamVjdAY6BkVG%0A', 'https://www.hackster.io/products/buy/908?s=BAhJIhMzMzMxMTQsUHJvamVjdAY6BkVG%0A', 'https://www.hackster.io/products/buy/42743?s=BAhJIhMzMzMxMTQsUHJvamVjdAY6BkVG%0A']	3	{'https://www.newark.com/', 'https://www.protocentral.com', 'http://lowes'}	3	http://lowes	NA	NA	2	2	0	0	0	0	0	0	FALSE	['Durgapur, India']	38
https://www.hackster.io/Mr-X/automatic-water-sanitizer-dispensing-ball-668dcc	TRUE	Automatic WATER/SANITIZER DISPENSING BALL	Full instructions provided	let's build a contactless dispenser without using microcontroller	8	4/24/2020 4:46:02	4/24/2020 5:42:31	CC BY-SA	['https://www.hackster.io/covid19', 'https://www.hackster.io/home-automation', 'https://www.hackster.io/robotics']	3	['covid19', 'easy', 'home automation', 'led', 'robotics']	5	Beginner	1 hour	60	0	6	216	1	FALSE	['edison science corner']	['https://www.hackster.io/e_s_c']	0	51	0	1	https://www.hackster.io/code_files/442627/download	6	4	2	0	['https://www.hackster.io/products/buy/72074?s=BAhJIhMzMzMyNDgsUHJvamVjdAY6BkVG%0A', 'https://www.hackster.io/products/buy/72075?s=BAhJIhMzMzMyNDgsUHJvamVjdAY6BkVG%0A', 'https://www.hackster.io/products/buy/72076?s=BAhJIhMzMzMyNDgsUHJvamVjdAY6BkVG%0A', 'https://www.hackster.io/products/buy/72077?s=BAhJIhMzMzMyNDgsUHJvamVjdAY6BkVG%0A']	4	{'https://www.hackster.io/', 'https://amzn.to/'}	2	https://amzn.to/	NA	NA	0	1	0	0	0	0	0	0	TRUE	['Indianapolis, IN, United States']	8
https://www.hackster.io/diyelectronic/social-distancing-alarm-using-arduino-2a576f	TRUE	Social distancing alarm using arduino	Full instructions provided	Hey guys, welcome back I hope you all are well so in this project we will make a social distancing alarm using Arduino.	23	4/24/2020 21:25:23	4/24/2020 21:44:55	GPL3+	['https://www.hackster.io/robotics', 'https://www.hackster.io/sparkfun']	2	['led', 'robotics']	2	Beginner	1 hour	60	0	2	1360	1	FALSE	['Diy Electronic']	['https://www.hackster.io/diyelectronic']	4	312	3	1	https://www.hackster.io/code_files/442795/download	5	5	0	1	['https://www.hackster.io/products/buy/42741?s=BAhJIhMzMzMzOTEsUHJvamVjdAY6BkVG%0A', 'https://www.hackster.io/products/buy/22522?s=BAhJIhMzMzMzOTEsUHJvamVjdAY6BkVG%0A', 'https://www.hackster.io/products/buy/56525?s=BAhJIhMzMzMzOTEsUHJvamVjdAY6BkVG%0A', 'https://www.hackster.io/products/buy/42750?s=BAhJIhMzMzMzOTEsUHJvamVjdAY6BkVG%0A', 'https://www.hackster.io/products/buy/42773?s=BAhJIhMzMzMzOTEs…	5	{'https://www.sparkfun.com', 'https://www.newark.com/'}	2	https://www.newark.com/	NA	NA	4	0	0	0	NA	0	NA	NA	TRUE	['Jaunpur, India']	10
https://www.hackster.io/akshayjoseph666/covid-19-touchless-hand-wash-timer-e2ea56	TRUE	COVID - 19 Touchless Hand Wash Timer	Full instructions provided	A simple timer to ensure the duration of hand washing is 20 seconds	13	4/25/2020 4:17:33	5/2/2020 19:26:30	GPL3+	['https://www.hackster.io/arduino', 'https://www.hackster.io/covid19', 'https://www.hackster.io/sparkfun', 'https://www.hackster.io/utsource']	4	['covid19', 'servo', 'timer', 'ultrasonic']	4	Beginner		NA	0	15	3830	1	FALSE	['Akshay Joseph']	['https://www.hackster.io/akshayjoseph666']	2	874	14	1	https://www.hackster.io/code_files/442749/download	6	6	0	1	['https://www.hackster.io/products/buy/42741?s=BAhJIhMzMzMyNzMsUHJvamVjdAY6BkVG%0A', 'https://www.hackster.io/products/buy/22522?s=BAhJIhMzMzMyNzMsUHJvamVjdAY6BkVG%0A', 'https://www.hackster.io/products/buy/42780?s=BAhJIhMzMzMyNzMsUHJvamVjdAY6BkVG%0A', 'https://www.hackster.io/products/buy/66591?s=BAhJIhMzMzMyNzMsUHJvamVjdAY6BkVG%0A', 'https://www.hackster.io/products/buy/37329?s=BAhJIhMzMzMyNzMs…	6	{'https://www.newark.com/', 'https://www.amazon.in/', 'https://www.sparkfun.com', 'https://www.utsource.net', 'https://www.adafruit.com/'}	5	https://www.newark.com/	NA	NA	4	0	0	0	NA	0	NA	NA	TRUE	[]	12
https://www.hackster.io/Mathewvarghese/nodemcu-and-octoprint-3d-print-status-indicator-583922	TRUE	Nodemcu and octoprint 3d print status indicator	Full instructions provided	Easily find out whether the print has finished from the wifi AP by looking at the Built-in led in NodeMCU	20	4/25/2020 10:51:51	4/25/2020 11:04:04	GPL3+	['https://www.hackster.io/3d-printing', 'https://www.hackster.io/Espressif', 'https://www.hackster.io/home-automation', 'https://www.hackster.io/productivity']	4	['3d printing', 'home automation', 'manufacturing', 'productivity']	4	Beginner	30 minutes	30	0	0	120	1	FALSE	['Mathew Varghese']	['https://www.hackster.io/Mathewvarghese']	0	171	3	1	https://github.com/mathewvarghesemanu/NodeMCU-based-Print-Status-Notification-for-Octoprint	1	1	0	1	['https://www.hackster.io/products/buy/72109?s=BAhJIhMzMzM0NzQsUHJvamVjdAY6BkVG%0A']	1	{'https://en.wikipedia.org/'}	1	https://en.wikipedia.org/	NA	NA	0	0	0	0	0	0	0	0	TRUE	['Perumbavoor, India']	6
https://www.hackster.io/engineerkid/contactless-hand-sanitizer-dispersal-f649ab	TRUE	Contactless hand sanitizer dispersal	Protip	How to build contactless hand sanitizer dispersal	7	4/25/2020 13:58:01	5/5/2020 9:29:42		['https://www.hackster.io/covid19', 'https://www.hackster.io/home-automation', 'https://www.hackster.io/utsource']	3	['covid19', 'home automation']	2	Beginner	2 hours	120	0	24	914	1	FALSE	['engineerkid']	['https://www.hackster.io/engineerkid']	0	23	1	1	https://www.hackster.io/code_files/442947/download	8	8	0	0	['https://www.hackster.io/products/buy/72107?s=BAhJIhMzMzM0NzEsUHJvamVjdAY6BkVG%0A', 'https://www.hackster.io/products/buy/72108?s=BAhJIhMzMzM0NzEsUHJvamVjdAY6BkVG%0A', 'https://www.hackster.io/products/buy/66591?s=BAhJIhMzMzM0NzEsUHJvamVjdAY6BkVG%0A']	3	{'https://www.utsource.net/', 'https://www.utsource.net'}	2	https://www.utsource.net/	NA	NA	0	5	0	0	0	0	0	0	TRUE	[]	13
https://www.hackster.io/rundhall/raspberry-pi-based-video-call-for-seniors-00dcc2	TRUE	Raspberry Pi Based Video Call for Seniors	Full instructions provided	Raspberry Pi-based video conferencing unit that a senior does not have to touch at all. Relatives can call her any time to give support.	24	4/25/2020 20:30:28	4/26/2020 23:52:27	CC BY-NC-SA	['https://www.hackster.io/digilent', 'https://www.hackster.io/home-automation', 'https://www.hackster.io/raspberry-pi']	3	['home automation', 'monitoring', 'remote control', 'smart appliances']	4	Intermediate	2 hours	120	0	5	1321	1	FALSE	['Rundhall']	['https://www.hackster.io/rundhall']	1	1568	11	1		10	10	0	0	['https://www.hackster.io/products/buy/72154?s=BAhJIhMzMzM1NDgsUHJvamVjdAY6BkVG%0A', 'https://www.hackster.io/products/buy/19209?s=BAhJIhMzMzM1NDgsUHJvamVjdAY6BkVG%0A', 'https://www.hackster.io/products/buy/72156?s=BAhJIhMzMzM1NDgsUHJvamVjdAY6BkVG%0A', 'https://www.hackster.io/products/buy/19210?s=BAhJIhMzMzM1NDgsUHJvamVjdAY6BkVG%0A', 'https://www.hackster.io/products/buy/14729?s=BAhJIhMzMzM1NDgs…	10	{'https://store.digilentinc.com', 'https://www.aliexpress.com/', 'https://www.newark.com/', 'https://www.hackster.io/'}	4	https://www.newark.com/	NA	NA	5	0	0	0	0	0	0	0	FALSE	[]	1
https://www.hackster.io/brenden-black/micromouse-autonomous-vehicle-kit-8101ed	TRUE	Micromouse Autonomous Vehicle Kit	Full instructions provided	The Micromouse Autonomous Vehicle Kit is an all-in-one robotics set designed for the Micromouse competition and as a beginner learning kit.	21	4/26/2020 0:59:35	4/29/2020 3:03:20	LGPL	['https://www.hackster.io/robotics', 'https://www.hackster.io/texasinstruments']	2	['embedded', 'robotics']	2	Intermediate	Over 4 days	5760	0	2	122	1	FALSE	['Brenden Black']	['https://www.hackster.io/brenden-black']	11	4106	1	1	https://hacksterio.s3.amazonaws.com/uploads/attachments/1110968/Software_Files.zip	3	2	1	1	['https://www.hackster.io/products/buy/18379?s=BAhJIhMzMzM1NzksUHJvamVjdAY6BkVG%0A']	1	{'https://www.adafruit.com'}	1	https://www.adafruit.com	NA	NA	3	2	0	0	NA	0	NA	NA	FALSE	[]	0
https://www.hackster.io/djair-guilherme/arduino-game-bulls-and-cows-or-mastermind-8708bf	TRUE	Arduino Game - Bulls and Cows or Mastermind	Full instructions provided	Try to find the right combination, facing Arduino in a game of Bulls and Cows.	15	4/26/2020 16:35:49	4/26/2020 16:44:05	CC BY-SA	['https://www.hackster.io/adafruit', 'https://www.hackster.io/games']	2	['arcade', 'games', 'led', 'led matrix']	4	Intermediate	2 hours	120	0	0	123	1	FALSE	['Djair Guilherme']	['https://www.hackster.io/nicolaudosbrinquedos']	0	119	0	0		7	6	0	1	['https://www.hackster.io/products/buy/42784?s=BAhJIhMzMzI0MTYsUHJvamVjdAY6BkVG%0A', 'https://www.hackster.io/products/buy/71934?s=BAhJIhMzMzI0MTYsUHJvamVjdAY6BkVG%0A', 'https://www.hackster.io/products/buy/56510?s=BAhJIhMzMzI0MTYsUHJvamVjdAY6BkVG%0A', 'https://www.hackster.io/products/buy/42750?s=BAhJIhMzMzI0MTYsUHJvamVjdAY6BkVG%0A', 'https://www.hackster.io/products/buy/44491?s=BAhJIhMzMzI0MTYs…	6	{'https://www.adafruit.com/', 'https://www.newark.com/'}	2	https://www.newark.com/	NA	NA	2	0	0	0	0	0	0	0	TRUE	['São Paulo, Brazil']	10
https://www.hackster.io/lebanon-response-team/portable-vent-lrt-7a9e05	TRUE	Portable_Vent_LRT	Work in progress	Our objective is to design an open-source portable ventilator using easy to find (accessible) and affordable components.	17	4/27/2020 11:06:53	4/30/2020 8:12:20		['https://www.hackster.io/fitness', 'https://www.hackster.io/raspberry-pi']	2	['breathing monitor', 'medical', 'medical device', 'open source hardware']	4	Expert		NA	0	4	189	5	FALSE	['CPAP_LRT', 'Alaa Salam', 'Mohammad Mansour', 'Alitarraf', 'Omar Alkassab']	['https://www.hackster.io/cpap_lrt', 'https://www.hackster.io/asinstrumedglobal', 'https://www.hackster.io/mohammad-mansour', 'https://www.hackster.io/alitarraf', 'https://www.hackster.io/omar-alkassab']	2	98	0	4		42	28	0	0	['https://www.hackster.io/products/buy/29230?s=BAhJIhMzMzM4MDMsUHJvamVjdAY6BkVG%0A', 'https://www.hackster.io/products/buy/37460?s=BAhJIhMzMzM4MDMsUHJvamVjdAY6BkVG%0A', 'https://www.hackster.io/products/buy/58255?s=BAhJIhMzMzM4MDMsUHJvamVjdAY6BkVG%0A', 'https://www.hackster.io/products/buy/72408?s=BAhJIhMzMzM4MDMsUHJvamVjdAY6BkVG%0A', 'https://www.hackster.io/products/buy/72409?s=BAhJIhMzMzM4MDMs…	28	{'https://uk.rs-online.com/', 'https://www.adafruit.com', 'https://www.asco.com/', 'https://www.medexsupply.com/', 'https://www.gardnerdenver.com/', 'http://www.envitec.com/', 'https://www.campbellhausfeld.com/', 'https://www.sunfounder.com/', 'https://www.newark.com/', 'https://www.yoycart.com/', 'https://www.nxp.com/', 'https://store.balena.i', 'https://www.landefeld.com/', 'https://www.tindie.…	19	https://uk.rs-online.com/	NA	NA	3	0	0	0	NA	0	NA	NA	TRUE	['Beirut, Lebanon', 'Beirut, Lebanon']	3.4
https://www.hackster.io/aktaktaw/simple-iot-human-counter-in-premises-c8e100	TRUE	Simple IOT Human Counter in Premises	Showcase (no instructions)	Simple IOT Human Counter in Premises or Shopping Complex using Raspberry Pi	12	4/27/2020 12:38:17	4/27/2020 17:13:55	GPL3+	['https://www.hackster.io/Espressif', 'https://www.hackster.io/iot', 'https://www.hackster.io/mqtt', 'https://www.hackster.io/node-red', 'https://www.hackster.io/raspberry-pi']	5	['esp', 'internet of things', 'motion sensor', 'mqtt', 'node red']	5	Intermediate	10 hours	600	0	3	207	1	FALSE	['aktaktaw aktakpower']	['https://www.hackster.io/aktaktaw']	4	137	0	2	https://www.hackster.io/code_files/443393/download	16	6	0	3	['https://www.hackster.io/products/buy/19209?s=BAhJIhMzMzM4MTcsUHJvamVjdAY6BkVG%0A', 'https://www.hackster.io/products/buy/51159?s=BAhJIhMzMzM4MTcsUHJvamVjdAY6BkVG%0A', 'https://www.hackster.io/products/buy/42742?s=BAhJIhMzMzM4MTcsUHJvamVjdAY6BkVG%0A', 'https://www.hackster.io/products/buy/657?s=BAhJIhMzMzM4MTcsUHJvamVjdAY6BkVG%0A', 'https://www.hackster.io/products/buy/72201?s=BAhJIhMzMzM4MTcsUH…	6	{'https://www.hackster.io/', 'https://www.newark.com/', 'https://www.banggood.com'}	3	https://www.newark.com/	NA	NA	5	0	0	0	0	0	0	0	TRUE	['Cyberjaya, Malaysia']	11
https://www.hackster.io/dragos-iosub/blower-controller-for-covid19-papr-5e3d1c	TRUE	Blower controller for covid19 PAPR	Work in progress	Around 2-3USD PAPR blower flow controller powered from 5V power-bank. Intended for 12VDC blower as SUNON GB1205PKV1-8AY.	17	4/27/2020 16:28:22	4/27/2020 16:28:22		['https://www.hackster.io/3d-printing', 'https://www.hackster.io/covid19']	2	['3d printing', 'covid19', 'dc motor', 'emergency response', 'low cost']	5	Intermediate	1 hour	60	0	5	286	1	FALSE	['Dragos Iosub']	['https://www.hackster.io/dragos-iosub']	3	375	3	1		7	7	0	0	['https://www.hackster.io/products/buy/72213?s=BAhJIhMzMzM4NDUsUHJvamVjdAY6BkVG%0A']	1	{'https://www.diodes.com/'}	1	https://www.diodes.com/	NA	NA	0	6	0	0	NA	0	NA	NA	TRUE	['Bucharest, Romania']	7
https://www.hackster.io/oscar-yturralde/automatic-alcohol-dispenser-3b2f7a	TRUE	Automatic Alcohol dispenser	Work in progress	In order to prevent the spread of the virus, I made this dispenser, so people can disinfect without manipulating it. It works 9 cm away	25	4/27/2020 23:11:49	4/27/2020 23:11:49		['https://www.hackster.io/covid19']	1	['covid19']	1	Beginner	2 hours	120	0	4	279	1	FALSE	['Oscar Yturralde']	['https://www.hackster.io/oscar-yturralde']	0	52	0	1		3	3	0	1	['https://www.hackster.io/products/buy/37329?s=BAhJIhMzMzM5MjQsUHJvamVjdAY6BkVG%0A', 'https://www.hackster.io/products/buy/19172?s=BAhJIhMzMzM5MjQsUHJvamVjdAY6BkVG%0A', 'https://www.hackster.io/products/buy/776?s=BAhJIhMzMzM5MjQsUHJvamVjdAY6BkVG%0A']	3	{'https://shop.udoo.org', 'https://www.adafruit.com/', 'http://lowes'}	3	https://www.adafruit.com/	NA	NA	2	0	0	0	0	0	0	0	FALSE	[]	0
https://www.hackster.io/pengge/ble-covid-19-ctransmission-tracking-solution-57800e	TRUE	BLE Covid 19 Ctransmission Tracking Solution	Showcase (no instructions)	Bracelet beacon can record and track via Bluetooth if the user has been in contact with the infected person in recent weeks, then isolate th	25	4/28/2020 3:51:02	4/28/2020 3:51:02	GPL3+	[]	0	[]	0	Expert		NA	0	1	157	1	FALSE	['pengge']	['https://www.hackster.io/pengge']	0	264	2	0		1	0	1	1	[]	0	set()	0		NA	NA	0	0	0	0	0	0	0	0	TRUE	[]	0
https://www.hackster.io/anbu-kumar/social-distance-detector-c39d6b	TRUE	Social Distance Detector	Showcase (no instructions)	Social distancing is a new way of life globally. Clip this device on ur belt and maintain social distancing.	19	4/28/2020 11:18:08	5/1/2020 7:44:22		['https://www.hackster.io/arduino', 'https://www.hackster.io/health', 'https://www.hackster.io/security']	3	['health', 'security']	2	Intermediate	1 hour	60	0	30	7565	1	FALSE	['Anbu Kumar']	['https://www.hackster.io/anbu-kumar']	0	44	0	0	https://www.hackster.io/code_files/443604/download	5	4	1	0	['https://www.hackster.io/products/buy/19172?s=BAhJIhMzMzQwMzMsUHJvamVjdAY6BkVG%0A', 'https://www.hackster.io/products/buy/893?s=BAhJIhMzMzQwMzMsUHJvamVjdAY6BkVG%0A', 'https://www.hackster.io/products/buy/42750?s=BAhJIhMzMzQwMzMsUHJvamVjdAY6BkVG%0A', 'https://www.hackster.io/products/buy/42751?s=BAhJIhMzMzQwMzMsUHJvamVjdAY6BkVG%0A']	4	{'https://www.sparkfun.com', 'https://www.newark.com/', 'http://lowes'}	3	https://www.newark.com/	NA	NA	2	1	0	0	NA	0	NA	NA	TRUE	[]	22
https://www.hackster.io/akshayjoseph666/covid-19-non-contact-thermometer-ad448a	TRUE	COVID - 19 Non Contact Thermometer	Full instructions provided	We can measure body temperature without contact with this device.	10	4/28/2020 12:52:53	5/27/2020 12:52:30	GPL3+	['https://www.hackster.io/android', 'https://www.hackster.io/arduino', 'https://www.hackster.io/covid19', 'https://www.hackster.io/sensors']	4	['covid19', 'sensor', 'temperature']	3	Beginner		NA	0	48	10860	1	FALSE	['Akshay Joseph']	['https://www.hackster.io/akshayjoseph666']	3	683	11	1	https://www.hackster.io/code_files/443002/download	6	6	0	2	['https://www.hackster.io/products/buy/72113?s=BAhJIhMzMzM0NDIsUHJvamVjdAY6BkVG%0A', 'https://www.hackster.io/products/buy/19172?s=BAhJIhMzMzM0NDIsUHJvamVjdAY6BkVG%0A', 'https://www.hackster.io/products/buy/42780?s=BAhJIhMzMzM0NDIsUHJvamVjdAY6BkVG%0A', 'https://www.hackster.io/products/buy/72115?s=BAhJIhMzMzM0NDIsUHJvamVjdAY6BkVG%0A', 'https://www.hackster.io/products/buy/72127?s=BAhJIhMzMzM0NDIs…	5	{'https://www.newark.com/', 'https://robokits.co.in/', 'http://lowes', 'https://www.amazon.in/', 'https://www.amazon.com/'}	5	https://robokits.co.in/	NA	NA	2	1	0	0	NA	0	NA	NA	TRUE	[]	12
https://www.hackster.io/palsayantan/gesture-control-neopixel-led-game-07267a	TRUE	Gesture Control NeoPixel LED Game	Protip	A fun and interactive LED board game made using gesture sensor and Neopixel LEDs	14	4/28/2020 15:15:54	4/28/2020 15:20:48	CC BY-NC-SA	['https://www.hackster.io/covid19', 'https://www.hackster.io/games']	2	['games', 'gesture', 'gesture control', 'led']	4	Beginner	2 hours	120	0	2	105	1	FALSE	['Sayantan Pal']	['https://www.hackster.io/palsayantan']	3	748	6	0	https://github.com/Seeed-Studio/Gesture_PAJ7620	63	3	1	1	[]	0	set()	0		NA	2	0	4	0	0	0	0	0	0	TRUE	[]	6
https://www.hackster.io/poonit24/voice-controlled-soap-dispenser-366e65	TRUE	Voice Controlled soap dispenser	Protip	Controlling the motor using your voice to make projects like touchless soap dispenser	13	4/28/2020 19:53:51	4/28/2020 19:53:52	GPL3+	['https://www.hackster.io/bolt', 'https://www.hackster.io/covid19', 'https://www.hackster.io/iot', 'https://www.hackster.io/voice']	3	['covid19', 'google assistant', 'internet of things', 'motor', 'voice control']	5	Beginner	3 hours	180	0	3	200	1	FALSE	['Poonit Kerkar']	['https://www.hackster.io/poonit24']	4	517	4	1		7	7	0	2	['https://www.hackster.io/products/buy/38498?s=BAhJIhMzMzM2MTksUHJvamVjdAY6BkVG%0A', 'https://www.hackster.io/products/buy/72173?s=BAhJIhMzMzM2MTksUHJvamVjdAY6BkVG%0A', 'https://www.hackster.io/products/buy/56464?s=BAhJIhMzMzM2MTksUHJvamVjdAY6BkVG%0A', 'https://www.hackster.io/products/buy/420?s=BAhJIhMzMzM2MTksUHJvamVjdAY6BkVG%0A', 'https://www.hackster.io/products/buy/42742?s=BAhJIhMzMzM2MTksUH…	5	{'https://www.newark.com/', 'https://roboindia.com/', 'https://store.boltiot.com', 'https://www.adafruit.com'}	4	https://www.newark.com/	NA	NA	2	2	0	0	0	0	0	0	FALSE	[]	0
https://www.hackster.io/adam-taylor/pynq-and-ultra96-pulse-oximeter-ac67c2	TRUE	PYNQ and Ultra96 Pulse Oximeter	Full instructions provided	Implementing a pulse oximeter using PYNQ and the Click HR4 sensor.	11	4/28/2020 20:26:29	4/28/2020 21:19:44	GPL3+	['https://www.hackster.io/96boards', 'https://www.hackster.io/avnet', 'https://www.hackster.io/covid19', 'https://www.hackster.io/health', 'https://www.hackster.io/mikroe', 'https://www.hackster.io/xilinx']	6	['covid19', 'health', 'healthcare']	3	Beginner	5 hours	300	0	9	743	1	FALSE	['Adam Taylor']	['https://www.hackster.io/adam-taylor']	5	1571	3	0		3	3	0	1	['https://www.hackster.io/products/buy/43384?s=BAhJIhMzMzM1NDQsUHJvamVjdAY6BkVG%0A', 'https://www.hackster.io/products/buy/72236?s=BAhJIhMzMzM1NDQsUHJvamVjdAY6BkVG%0A', 'https://www.hackster.io/products/buy/72237?s=BAhJIhMzMzM1NDQsUHJvamVjdAY6BkVG%0A']	3	{'https://www.mikroe.com/', 'https://www.avnet.com/'}	2	https://www.avnet.com/	NA	NA	0	0	0	0	0	0	0	0	TRUE	['Harlow, United Kingdom']	31
https://www.hackster.io/chirag-badhe/social-distancing-device-safety-card-b060d3	TRUE	Social Distancing Device (Safety Card)	Protip	How to make social distancing warner device with Arduino uno, Ultrasonic sensor, Buzzzer	13	4/29/2020 13:21:11	4/29/2020 13:21:11	GPL3+	['https://www.hackster.io/arduino', 'https://www.hackster.io/covid19', 'https://www.hackster.io/sparkfun', 'https://www.hackster.io/wearables']	4	['covid19', 'human welfare', 'safety', 'wearables']	4	Beginner	3 hours	180	0	19	3610	1	FALSE	['Chirag Badhe']	['https://www.hackster.io/chirag-badhe']	1	495	0	0		4	4	0	0	['https://www.hackster.io/products/buy/42741?s=BAhJIhMzMzQyMjIsUHJvamVjdAY6BkVG%0A', 'https://www.hackster.io/products/buy/22522?s=BAhJIhMzMzQyMjIsUHJvamVjdAY6BkVG%0A', 'https://www.hackster.io/products/buy/42750?s=BAhJIhMzMzQyMjIsUHJvamVjdAY6BkVG%0A', 'https://www.hackster.io/products/buy/56525?s=BAhJIhMzMzQyMjIsUHJvamVjdAY6BkVG%0A']	4	{'https://www.sparkfun.com', 'https://www.newark.com/'}	2	https://www.newark.com/	NA	NA	4	0	0	0	NA	0	NA	NA	FALSE	[]	0
https://www.hackster.io/Mathewvarghese/esp32-based-3d-print-button-for-octoprint-e184dd	TRUE	ESP32 based 3d print button for octoprint	Full instructions provided	Easily start 3d printing job using a physical button connected to octoprint instance over wifi	15	4/29/2020 17:19:50	4/29/2020 17:19:50	GPL3+	['https://www.hackster.io/3d-printing', 'https://www.hackster.io/covid19']	2	['3d printing', 'automation', 'covid19', 'esp', 'wifi']	5	Beginner	1 hour	60	0	3	277	1	FALSE	['Mathew Varghese']	['https://www.hackster.io/Mathewvarghese']	0	243	4	1	https://github.com/mathewvarghesemanu/physical_button_wifi_print_starter_octoprint	3	2	1	2	['https://www.hackster.io/products/buy/39059?s=BAhJIhMzMzQyNzEsUHJvamVjdAY6BkVG%0A', 'https://www.hackster.io/products/buy/48161?s=BAhJIhMzMzQyNzEsUHJvamVjdAY6BkVG%0A']	2	{'https://www.newark.com/', 'https://www.dfrobot.com/'}	2	https://www.dfrobot.com/	NA	NA	0	0	0	0	0	0	0	0	TRUE	['Perumbavoor, India']	6
https://www.hackster.io/anuvindasokin/covid-19-emergency-ventilator-6d4821	TRUE	COVID-19 Emergency Ventilator	Full instructions provided	Minimalistic Emergency ventilator with fine control over BPM, tidal volume and flow rate, with a digital interface.	17	4/29/2020 21:00:20	5/11/2020 6:00:08	CC BY	['https://www.hackster.io/covid19', 'https://www.hackster.io/digilent', 'https://www.hackster.io/displays', 'https://www.hackster.io/sparkfun']	4	['covid19', 'display', 'medical device', 'motor', 'open source hardware']	5	Intermediate	8 hours	480	0	63	2746	1	FALSE	['ANUVIND ASOK']	['https://www.hackster.io/anuvindasokin']	2	923	1	0	https://www.hackster.io/code_files/443953/download	11	9	0	1	['https://www.hackster.io/products/buy/19172?s=BAhJIhMzMzMzNjUsUHJvamVjdAY6BkVG%0A', 'https://www.hackster.io/products/buy/349?s=BAhJIhMzMzMzNjUsUHJvamVjdAY6BkVG%0A', 'https://www.hackster.io/products/buy/53270?s=BAhJIhMzMzMzNjUsUHJvamVjdAY6BkVG%0A', 'https://www.hackster.io/products/buy/43851?s=BAhJIhMzMzMzNjUsUHJvamVjdAY6BkVG%0A', 'https://www.hackster.io/products/buy/42756?s=BAhJIhMzMzMzNjUsUH…	9	{'https://www.ambu.com/', 'https://www.newark.com/', 'http://lowes', 'https://store.digilentinc.com/', 'https://robu.in/', 'https://www.sparkfun.com'}	6	https://www.newark.com/	NA	NA	2	0	0	0	NA	0	NA	NA	TRUE	['Thalassery, India']	15
https://www.hackster.io/beaglebinary/iot-pocket-gateway-731904	TRUE	IoT Pocket Gateway	Showcase (no instructions)	Low-cost IoT Gateway made with open-source software and hardware. Software includes temperature, humidity, and ambient light sensing.	17	4/29/2020 23:47:08	4/30/2020 22:36:32		['https://www.hackster.io/adafruit', 'https://www.hackster.io/AmazonWebServices', 'https://www.hackster.io/beagleboard', 'https://www.hackster.io/iot', 'https://www.hackster.io/punchthrough', 'https://www.hackster.io/sparkfun', 'https://www.hackster.io/texasinstruments']	7	['cloud service', 'internet of things']	2	Intermediate		NA	0	1	266	1	FALSE	['Beagle Binary']	['https://www.hackster.io/beaglebinary']	0	349	4	2	https://github.com/BeagleBinary/PocketBeagle_Gateway	6	6	0	5	['https://www.hackster.io/products/buy/29861?s=BAhJIhMzMzQyOTUsUHJvamVjdAY6BkVG%0A', 'https://www.hackster.io/products/buy/72399?s=BAhJIhMzMzQyOTUsUHJvamVjdAY6BkVG%0A', 'https://www.hackster.io/products/buy/72400?s=BAhJIhMzMzQyOTUsUHJvamVjdAY6BkVG%0A', 'https://www.hackster.io/products/buy/72401?s=BAhJIhMzMzQyOTUsUHJvamVjdAY6BkVG%0A', 'https://www.hackster.io/products/buy/72402?s=BAhJIhMzMzQyOTUs…	6	{'http://www.ti.com/', 'https://www.sparkfun.co', 'https://www.adafruit.com/', 'https://beagleboard.org', 'https://www.amazon.com/'}	5	http://www.ti.com/	NA	NA	0	0	0	0	0	0	0	0	FALSE	[]	0
https://www.hackster.io/electroniclovers/hand-wash-timer-d22efe	TRUE	Hand Wash Timer	Protip	In this article, we will guide you about how to make Hand Wash Timer using Arduino and Ultrasonic Sensor.	19	4/30/2020 7:03:52	4/30/2020 7:04:45		['https://www.hackster.io/covid19', 'https://www.hackster.io/health', 'https://www.hackster.io/home-automation', 'https://www.hackster.io/utsource']	2	['covid19', 'health', 'home automation']	3	Beginner	2 hours	120	0	0	276	1	FALSE	['electroniclovers']	['https://www.hackster.io/electroniclovers']	4	481	0	0	https://www.hackster.io/code_files/444028/download	5	5	0	0	['https://www.hackster.io/products/buy/42741?s=BAhJIhMzMzQzNjQsUHJvamVjdAY6BkVG%0A', 'https://www.hackster.io/products/buy/66591?s=BAhJIhMzMzQzNjQsUHJvamVjdAY6BkVG%0A']	2	{'https://www.newark.com/', 'https://www.utsource.net'}	2	https://www.newark.com/	NA	NA	4	3	0	0	0	0	0	0	TRUE	[]	0
https://www.hackster.io/akshayjoseph666/touchless-doorbell-b43c37	TRUE	Touchless Doorbell	Protip	This doorbell can operate without touch the switch.	8	4/30/2020 8:19:48	5/31/2020 10:10:39	GPL3+	['https://www.hackster.io/arduino', 'https://www.hackster.io/covid19', 'https://www.hackster.io/home-automation']	3	['covid19', 'doorbell', 'relay']	3	Beginner		NA	0	36	7923	1	FALSE	['Akshay Joseph']	['https://www.hackster.io/akshayjoseph666']	5	1004	14	2	https://www.hackster.io/code_files/443843/download	4	4	0	1	['https://www.hackster.io/products/buy/19172?s=BAhJIhMzMzQxODgsUHJvamVjdAY6BkVG%0A', 'https://www.hackster.io/products/buy/72364?s=BAhJIhMzMzQxODgsUHJvamVjdAY6BkVG%0A', 'https://www.hackster.io/products/buy/42780?s=BAhJIhMzMzQxODgsUHJvamVjdAY6BkVG%0A', 'https://www.hackster.io/products/buy/72365?s=BAhJIhMzMzQxODgsUHJvamVjdAY6BkVG%0A']	4	{'https://www.newark.com/', 'https://www.flipkart.com/', 'https://robokits.co.in/', 'http://lowes'}	4	http://lowes	NA	NA	2	0	0	0	NA	0	NA	NA	TRUE	[]	12
https://www.hackster.io/robert-ursan/contactless-doorbell-143390	TRUE	Contactless doorbell	Protip	Contactless doorbell which annouce on email when you have a visitor, and also ring when the visitor approach his hand.	20	4/30/2020 9:54:50	5/4/2020 6:46:48		['https://www.hackster.io/home-automation', 'https://www.hackster.io/raspberry-pi', 'https://www.hackster.io/security']	3	['home automation', 'home monitoring', 'home security']	3	Beginner		NA	0	7	500	1	FALSE	['Robert Ursan']	['https://www.hackster.io/robert-ursan']	0	182	0	1	https://www.hackster.io/code_files/442704/download	27	11	0	1	['https://www.hackster.io/products/buy/28629?s=BAhJIhMzMzMzMDYsUHJvamVjdAY6BkVG%0A', 'https://www.hackster.io/products/buy/42751?s=BAhJIhMzMzMzMDYsUHJvamVjdAY6BkVG%0A', 'https://www.hackster.io/products/buy/893?s=BAhJIhMzMzMzMDYsUHJvamVjdAY6BkVG%0A', 'https://www.hackster.io/products/buy/42749?s=BAhJIhMzMzMzMDYsUHJvamVjdAY6BkVG%0A', 'https://www.hackster.io/products/buy/42750?s=BAhJIhMzMzMzMDYsUH…	11	{'https://www.sparkfun.com', 'https://www.newark.com/', 'https://www.modmypi.com'}	3	https://www.newark.com/	NA	NA	3	0	0	0	0	0	0	0	FALSE	[]	0
https://www.hackster.io/vistelilabs/pickup-with-ease-and-no-touching-671230	TRUE	Pickup with Ease and No Touching	Full instructions provided	A pickup->delivery method using vacuum gripper suction cup system that help contact-less manage of packages and other objects.	18	4/30/2020 11:35:48	4/30/2020 17:01:25	GPL3+	['https://www.hackster.io/adafruit', 'https://www.hackster.io/health', 'https://www.hackster.io/robotics', 'https://www.hackster.io/sparkfun', 'https://www.hackster.io/wearables']	5	['healthcare', 'relay', 'robot arm', 'wearables']	4	Beginner	4 hours	240	0	1	152	3	FALSE	['Stephanie Vicarte', 'Elizabeth Vicarte', 'Irak Mayer']	['https://www.hackster.io/ChickenCat2424', 'https://www.hackster.io/EliCyborg', 'https://www.hackster.io/ivmAguila']	7	963	1	1	https://www.hackster.io/code_files/443718/download	20	11	0	0	['https://www.hackster.io/products/buy/72203?s=BAhJIhMzMzM4MjQsUHJvamVjdAY6BkVG%0A', 'https://www.hackster.io/products/buy/72205?s=BAhJIhMzMzM4MjQsUHJvamVjdAY6BkVG%0A', 'https://www.hackster.io/products/buy/72206?s=BAhJIhMzMzM4MjQsUHJvamVjdAY6BkVG%0A', 'https://www.hackster.io/products/buy/72207?s=BAhJIhMzMzM4MjQsUHJvamVjdAY6BkVG%0A', 'https://www.hackster.io/products/buy/72222?s=BAhJIhMzMzM4MjQs…	8	{'https://www.robotshop.com/', 'https://www.adafruit.com/', 'https://www.sparkfun.com/', 'https://www.lowes.com/'}	4	https://www.adafruit.com/	NA	NA	0	3	0	0	0	0	0	0	FALSE	[]	0
https://www.hackster.io/syaamantakdas/easy-to-make-face-shield-prototype-for-frontline-health-work-4bd859	TRUE	Easy to make Face Shield Prototype for Frontline Health work	Full instructions provided	Looking at the present need for additional personal protection equipment (apart from Mask, body cover and gloves), I developed a face shield	22	4/30/2020 12:30:05	4/30/2020 12:30:05	GPL3+	['https://www.hackster.io/covid19', 'https://www.hackster.io/health']	2	['covid19', 'health', 'healthcare', 'medical']	4	Intermediate	2 hours	120	0	4	214	1	FALSE	['Syaamantak Das']	['https://www.hackster.io/syaamantakdas']	1	251	0	1		5	3	2	0	['https://www.hackster.io/products/buy/72432?s=BAhJIhMzMzQzOTMsUHJvamVjdAY6BkVG%0A', 'https://www.hackster.io/products/buy/72433?s=BAhJIhMzMzQzOTMsUHJvamVjdAY6BkVG%0A', 'https://www.hackster.io/products/buy/72434?s=BAhJIhMzMzQzOTMsUHJvamVjdAY6BkVG%0A']	3	{'https://www.amazon.in/'}	1	https://www.amazon.in/	NA	NA	0	1	0	0	0	0	0	0	FALSE	[]	0
https://www.hackster.io/TOMProject/covid-19-forehead-temperature-detective-gun-diyarduino-gy906-cf9a65	TRUE	COVID-19 Forehead temperature detective gun DIYArduino+GY906	NA	How to make a Forehead gun自製額溫槍	6	4/30/2020 13:10:25	5/2/2020 0:22:15	CC BY-NC	NA	3	NA	3	NA	NA	NA	0	1	2455	1	FALSE	['tomtom643']	['https://www.hackster.io/tomtom643']	0	24	0	14	https://www.hackster.io/code_files/444081/download	5	5	0	0	['https://www.hackster.io/products/buy/42741?s=BAhJIhMzMzQzOTQsUHJvamVjdAY6BkVG%0A', 'https://www.hackster.io/products/buy/34188?s=BAhJIhMzMzQzOTQsUHJvamVjdAY6BkVG%0A', 'https://www.hackster.io/products/buy/39449?s=BAhJIhMzMzQzOTQsUHJvamVjdAY6BkVG%0A', 'https://www.hackster.io/products/buy/44491?s=BAhJIhMzMzQzOTQsUHJvamVjdAY6BkVG%0A', 'https://www.hackster.io/products/buy/42750?s=BAhJIhMzMzQzOTQs…	5	{'https://www.newark.com/', 'https://www.dfrobot.com/', 'https://shop.pimoroni.com/'}	3	https://www.newark.com/	NA	NA	4	0	0	0	0	0	0	0	FALSE	[]	0
https://www.hackster.io/daverusso/covid-toe-450738	TRUE	Covid Toe	Showcase (no instructions)	Building a "one man band" foot pedal to control Ableton Live so my hands can play instruments.	17	4/30/2020 17:34:56	4/30/2020 17:34:56	GPL3+	['https://www.hackster.io/arduino', 'https://www.hackster.io/music']	2	['midi', 'music']	2	Beginner		NA	0	1	1157	1	FALSE	['daverusso']	['https://www.hackster.io/daverusso']	0	1086	1	0		1	1	0	0	['https://www.hackster.io/products/buy/19181?s=BAhJIhMzMzQ0MzIsUHJvamVjdAY6BkVG%0A']	1	{'https://www.newark.com'}	1	https://www.newark.com	NA	NA	3	0	0	0	NA	0	NA	NA	TRUE	[]	0
https://www.hackster.io/adriot/open-source-0g-tracker-296654	TRUE	Open-source 0G Tracker	Work in progress	To respect social distancing rules, as well as knowing if you've come across someone that doesn't know that got the CoVid-19.	21	5/1/2020 8:31:12	5/18/2020 12:29:47	GPL3+	['https://www.hackster.io/bosch', 'https://www.hackster.io/Espressif', 'https://www.hackster.io/stmicroelectronics']	3	['bluetooth low energy']	1	Advanced	4 hours	240	0	1	102	1	FALSE	['Adrien Chapelet']	['https://www.hackster.io/adriot']	0	25	0	1	https://github.com/FlineIoT/firmware	5	5	0	0	['https://www.hackster.io/products/buy/72465?s=BAhJIhMzMzQ1MzYsUHJvamVjdAY6BkVG%0A', 'https://www.hackster.io/products/buy/72466?s=BAhJIhMzMzQ1MzYsUHJvamVjdAY6BkVG%0A', 'https://www.hackster.io/products/buy/72467?s=BAhJIhMzMzQ1MzYsUHJvamVjdAY6BkVG%0A', 'https://www.hackster.io/products/buy/72468?s=BAhJIhMzMzQ1MzYsUHJvamVjdAY6BkVG%0A', 'https://www.hackster.io/products/buy/72469?s=BAhJIhMzMzQ1MzYs…	5	{'https://fr.aliexpress.com/', 'http://www.ifroglab.com/'}	2	https://fr.aliexpress.com/	NA	NA	0	0	0	0	0	0	0	0	TRUE	['Lyon, France']	26
https://www.hackster.io/blazejlo/gyro-mouse-370642	TRUE	Gyro-mouse	Showcase (no instructions)	Moving your mouse with an gyroscope	6	5/1/2020 10:37:43	5/1/2020 10:37:43	GPL3+	['https://www.hackster.io/enviro-sense', 'https://www.hackster.io/sensors', 'https://www.hackster.io/sparkfun']	3	['environmental sensing']	1	Beginner		NA	0	0	113	1	FALSE	['blazejlo']	['https://www.hackster.io/blazejlo']	0	21	0	1	https://www.hackster.io/code_files/444270/download	20	4	0	1	['https://www.hackster.io/products/buy/53670?s=BAhJIhMzMzQ1NDIsUHJvamVjdAY6BkVG%0A', 'https://www.hackster.io/products/buy/90?s=BAhJIhMzMzQ1NDIsUHJvamVjdAY6BkVG%0A', 'https://www.hackster.io/products/buy/42742?s=BAhJIhMzMzQ1NDIsUHJvamVjdAY6BkVG%0A', 'https://www.hackster.io/products/buy/42763?s=BAhJIhMzMzQ1NDIsUHJvamVjdAY6BkVG%0A']	4	{'https://www.sparkfun.com', 'https://www.newark.com/'}	2	https://www.newark.com/	NA	NA	4	0	0	0	0	0	0	0	FALSE	[]	0
https://www.hackster.io/indoorgeek/internet-speedometer-2e8d47	TRUE	Internet Speedometer	Full instructions provided	A fun way to monitor your internet traffic!	8	5/1/2020 14:12:38	5/1/2020 14:12:38	CC BY-NC-SA	['https://www.hackster.io/Espressif', 'https://www.hackster.io/iot', 'https://www.hackster.io/nodemcu', 'https://www.hackster.io/sparkfun']	4	['analog', 'internet of things', 'monitoring', 'speed', 'wireless']	5	Advanced		NA	0	5	509	1	FALSE	['Neeraj Rane']	['https://www.hackster.io/indoorgeek']	9	1772	5	1	https://www.hackster.io/code_files/444328/download	2	2	0	1	['https://www.hackster.io/products/buy/643?s=BAhJIhMzMzQ1ODcsUHJvamVjdAY6BkVG%0A', 'https://www.hackster.io/products/buy/22303?s=BAhJIhMzMzQ1ODcsUHJvamVjdAY6BkVG%0A']	2	{'https://www.sparkfun.co', 'https://www.banggood.com'}	2	https://www.banggood.com	NA	NA	0	0	0	0	0	0	0	0	TRUE	['Mumbai, India']	15
https://www.hackster.io/sam-gustin/praxis-emergency-ventilator-c9b872	TRUE	PRAXIS Emergency Ventilator	Work in progress	A ventilator based around components accessible in non-medical supply chains. This ventilator can be built with only 1 specialized component	20	5/1/2020 15:32:13	5/1/2020 15:34:56		['https://www.hackster.io/covid19']	1	['covid19']	1	Expert	Over 4 days	5760	0	4	222	1	FALSE	['Sam Gustin']	['https://www.hackster.io/sam-gustin']	18	2633	3	0	https://github.com/praxispd/EmergencyVentilator	0	0	0	0	[]	0	set()	0		NA	NA	0	0	0	0	0	0	0	0	FALSE	[]	0
https://www.hackster.io/arpit-goel/siren-alarm-clock-865f82	TRUE	Siren alarm clock	Full instructions provided	Make amazing alarm clock with different sounds. Here is your chance to make a your own smart alarm clock using bolt wifi module and buzzer.	25	5/1/2020 16:58:23	5/1/2020 16:58:23	GPL3+	['https://www.hackster.io/iot', 'https://www.hackster.io/ML']	2	['internet of things', 'machine learning']	2	Intermediate		NA	0	1	134	1	FALSE	['Arpit Goel']	['https://www.hackster.io/arpit-goel']	3	485	0	1		5	4	0	2	['https://www.hackster.io/products/buy/38498?s=BAhJIhMzMzQ1NTYsUHJvamVjdAY6BkVG%0A', 'https://www.hackster.io/products/buy/42742?s=BAhJIhMzMzQ1NTYsUHJvamVjdAY6BkVG%0A', 'https://www.hackster.io/products/buy/42750?s=BAhJIhMzMzQ1NTYsUHJvamVjdAY6BkVG%0A', 'https://www.hackster.io/products/buy/420?s=BAhJIhMzMzQ1NTYsUHJvamVjdAY6BkVG%0A']	4	{'https://www.newark.com/', 'https://store.boltiot.com', 'https://www.adafruit.com'}	3	https://www.newark.com/	NA	NA	2	0	0	0	0	0	0	0	FALSE	[]	0
https://www.hackster.io/Mehmetallica/buzz-wire-game-tel-oyunu-45ba7f	TRUE	Buzz Wire Game (Tel Oyunu)	Full instructions provided	A small PIC16F84A app to spend time at home during COVID-19 outbreak days.	13	5/1/2020 18:25:45	5/1/2020 19:07:24	Apache-2.0	['https://www.hackster.io/microchip']	1	['microcontroller']	1	Beginner	2 hours	120	0	0	82	1	FALSE	['Mehmet SARI']	['https://www.hackster.io/Mehmetallica']	0	38	0	1	https://www.hackster.io/code_files/444403/download	1	1	0	0	['https://www.hackster.io/products/buy/22057?s=BAhJIhMzMzQ2MzMsUHJvamVjdAY6BkVG%0A']	1	{'https://www.microchip.com'}	1	https://www.microchip.com	NA	NA	0	0	0	0	0	0	0	0	FALSE	['Izmir, Turkey']	6
https://www.hackster.io/Hardi2409/social-distancing-reminders-9c6092	TRUE	Social Distancing Reminders	Showcase (no instructions)	This device that can help remind us to stay safe with a minimum distance	14	5/1/2020 18:45:14	5/2/2020 11:35:58		['https://www.hackster.io/covid19']	1	['covid19']	1	Beginner	1 hour	60	0	6	437	1	FALSE	['Hardi Kurnianto']	['https://www.hackster.io/Hardi2409']	0	16	0	0	https://www.hackster.io/code_files/444410/download	3	3	0	1	['https://www.hackster.io/products/buy/19172?s=BAhJIhMzMzQ2MzQsUHJvamVjdAY6BkVG%0A', 'https://www.hackster.io/products/buy/42750?s=BAhJIhMzMzQ2MzQsUHJvamVjdAY6BkVG%0A', 'https://www.hackster.io/products/buy/893?s=BAhJIhMzMzQ2MzQsUHJvamVjdAY6BkVG%0A']	3	{'https://www.sparkfun.com', 'https://www.newark.com/', 'http://lowes'}	3	http://lowes	NA	NA	2	0	0	0	0	0	0	0	TRUE	['Kalideres, Indonesia']	5
https://www.hackster.io/imseakin/village-vent-emergency-ventilator-5cc9e2	TRUE	Village-Vent - Emergency Ventilator	Full instructions provided	Build a robust emergency ventilator, for under $50US, in a couple of days, with easily obtainable parts! Get out the Arduino!	21	5/1/2020 21:40:33	5/3/2020 19:16:03	CC BY-NC-SA	['https://www.hackster.io/adafruit', 'https://www.hackster.io/health', 'https://www.hackster.io/sparkfun']	3	['healthcare']	1	Intermediate		NA	0	2	430	1	FALSE	['Gord Payne']	['https://www.hackster.io/HausOfPayne']	7	1958	0	1	https://www.hackster.io/code_files/444369/download	49	27	5	1	['https://www.hackster.io/products/buy/19172?s=BAhJIhMzMzE4MjcsUHJvamVjdAY6BkVG%0A', 'https://www.hackster.io/products/buy/43851?s=BAhJIhMzMzE4MjcsUHJvamVjdAY6BkVG%0A', 'https://www.hackster.io/products/buy/42756?s=BAhJIhMzMzE4MjcsUHJvamVjdAY6BkVG%0A', 'https://www.hackster.io/products/buy/37908?s=BAhJIhMzMzE4MjcsUHJvamVjdAY6BkVG%0A', 'https://www.hackster.io/products/buy/56497?s=BAhJIhMzMzE4Mjcs…	8	{'https://www.newark.com/', 'http://lowes'}	2	https://www.newark.com/	NA	50	2	23	0	0	0	0	0	0	TRUE	['Newmarket, ON, Canada']	15
https://www.hackster.io/abdulazeezshobajo/automatic-hand-sensing-water-and-soap-tank-with-tap-381194	TRUE	Automatic hand sensing water and soap tank with tap	Full instructions provided	An automatic hand sensing water and soap tank for public places to prevent coronavirus, while prohibiting retouching of the faucet.	20	5/1/2020 21:54:50	5/21/2020 5:36:49		['https://www.hackster.io/controleverythingcom', 'https://www.hackster.io/sensors', 'https://www.hackster.io/sparkfun']	3	['automation', 'relay', 'remote control', 'sensor', 'water']	5	Advanced	Over 1 day	1440	0	0	168	1	FALSE	['Shobajo AbdulAzeez']	['https://www.hackster.io/abdulazeezshobajo']	0	544	0	1	https://www.hackster.io/code_files/449209/download	7	5	1	1	['https://www.hackster.io/products/buy/22522?s=BAhJIhMzMzQ2NjMsUHJvamVjdAY6BkVG%0A', 'https://www.hackster.io/products/buy/42741?s=BAhJIhMzMzQ2NjMsUHJvamVjdAY6BkVG%0A', 'https://www.hackster.io/products/buy/46985?s=BAhJIhMzMzQ2NjMsUHJvamVjdAY6BkVG%0A', 'https://www.hackster.io/products/buy/37908?s=BAhJIhMzMzQ2NjMsUHJvamVjdAY6BkVG%0A', 'https://www.hackster.io/products/buy/13836?s=BAhJIhMzMzQ2NjMs…	5	{'https://www.sparkfun.com', 'https://www.newark.com/', 'https://shop.controleverything.com'}	3	https://www.newark.com/	NA	NA	4	1	0	0	0	0	0	0	FALSE	[]	0
https://www.hackster.io/RJ_st09/touch-free-hand-sanitizer-dispenser-b6573a	TRUE	Touch free hand sanitizer dispenser	Protip	Automatically dispense sanitizer using ldr sensor and MOSFET to switch the motor I made this project in line with covid 19 virus	22	5/2/2020 7:41:00	5/3/2020 7:13:05	GPL3+	['https://www.hackster.io/health', 'https://www.hackster.io/home-automation']	2	['audio', 'health', 'smart appliances']	3	Beginner		NA	0	3	1188	1	FALSE	['RJ_st09']	['https://www.hackster.io/RJ_st09']	0	51	0	1	https://create.arduino.cc/editor/RJ_st09/7070c9b5-3621-4799-9d4b-25319e498189/preview	9	7	2	0	['https://www.hackster.io/products/buy/42741?s=BAhJIhMzMzQ3MDMsUHJvamVjdAY6BkVG%0A', 'https://www.hackster.io/products/buy/56497?s=BAhJIhMzMzQ3MDMsUHJvamVjdAY6BkVG%0A', 'https://www.hackster.io/products/buy/49465?s=BAhJIhMzMzQ3MDMsUHJvamVjdAY6BkVG%0A', 'https://www.hackster.io/products/buy/56461?s=BAhJIhMzMzQ3MDMsUHJvamVjdAY6BkVG%0A', 'https://www.hackster.io/products/buy/42751?s=BAhJIhMzMzQ3MDMs…	7	{'https://www.newark.com/'}	1	https://www.newark.com/	NA	NA	4	1	0	0	NA	0	NA	NA	FALSE	[]	0
https://www.hackster.io/lackshya-mathur/iot-enabled-fire-alarm-5b747b	TRUE	IoT Enabled Fire Alarm	Full instructions provided	A temperature-based fire alarm based on the Bolt IoT platform. Detects a rise in temperature and sends SMS alerts.	19	5/2/2020 11:05:54	5/2/2020 16:19:29	GPL3+	['https://www.hackster.io/fire', 'https://www.hackster.io/iot', 'https://www.hackster.io/twilio']	3	['beginner', 'buzzer', 'fire alarm', 'internet of things', 'temperature']	5	Beginner	1 hour	60	0	3	137	1	FALSE	['Lackshya Mathur']	['https://www.hackster.io/lackshya_mathur']	3	699	0	1	https://www.hackster.io/code_files/444540/download	6	6	0	4	['https://www.hackster.io/products/buy/38498?s=BAhJIhMzMzQ2NjIsUHJvamVjdAY6BkVG%0A', 'https://www.hackster.io/products/buy/42750?s=BAhJIhMzMzQ2NjIsUHJvamVjdAY6BkVG%0A', 'https://www.hackster.io/products/buy/56523?s=BAhJIhMzMzQ2NjIsUHJvamVjdAY6BkVG%0A', 'https://www.hackster.io/products/buy/42791?s=BAhJIhMzMzQ2NjIsUHJvamVjdAY6BkVG%0A', 'https://www.hackster.io/products/buy/42780?s=BAhJIhMzMzQ2NjIs…	6	{'https://www.newark.com/', 'https://store.boltiot.com'}	2	https://www.newark.com/	NA	NA	2	0	0	0	0	0	0	0	FALSE	[]	0
https://www.hackster.io/akshayjoseph666/interface-16x2-lcd-parallel-interface-with-arduino-uno-2e87e2	TRUE	Interface 16x2 LCD (parallel interface) with Arduino Uno	Protip	In this article discuss about the interfacing of a 16x2 LCD and print an analog value from potentiometer (variable resistor).	20	5/2/2020 13:15:40	5/2/2020 14:47:17	GPL3+	['https://www.hackster.io/displays']	2	['beginner', 'display', 'guide', 'lcd']	4	Beginner		NA	0	7	499	1	FALSE	['Akshay Joseph']	['https://www.hackster.io/akshayjoseph666']	2	1195	15	2	https://www.hackster.io/code_files/444542/download	5	5	0	1	['https://www.hackster.io/products/buy/42741?s=BAhJIhMzMzQ1MTcsUHJvamVjdAY6BkVG%0A', 'https://www.hackster.io/products/buy/72457?s=BAhJIhMzMzQ1MTcsUHJvamVjdAY6BkVG%0A', 'https://www.hackster.io/products/buy/72459?s=BAhJIhMzMzQ1MTcsUHJvamVjdAY6BkVG%0A', 'https://www.hackster.io/products/buy/72460?s=BAhJIhMzMzQ1MTcsUHJvamVjdAY6BkVG%0A', 'https://www.hackster.io/products/buy/37312?s=BAhJIhMzMzQ1MTcs…	5	{'https://www.flipkart.com/', 'https://www.newark.com/'}	2	https://www.flipkart.com/	NA	NA	4	0	0	0	0	0	0	0	TRUE	[]	12
https://www.hackster.io/Arca_Ege/social-distancing-reminder-coronavirus-493c33	TRUE	Social Distancing Reminder – Coronavirus	Full instructions provided	This reminds people to keep a 2-meter distance from you	10	5/2/2020 21:58:18	5/13/2020 22:03:41	GPL3+	['https://www.hackster.io/adafruit', 'https://www.hackster.io/arduino', 'https://www.hackster.io/covid19', 'https://www.hackster.io/elegooofficial', 'https://www.hackster.io/health']	5	['covid19', 'covid-19', 'health']	3	Intermediate		NA	0	12	3139	1	FALSE	['Arca_Ege']	['https://www.hackster.io/Arca_Ege']	3	432	0	2	https://www.hackster.io/code_files/443973/download	12	12	0	1	['https://www.hackster.io/products/buy/42741?s=BAhJIhMzMzQyOTEsUHJvamVjdAY6BkVG%0A', 'https://www.hackster.io/products/buy/42789?s=BAhJIhMzMzQyOTEsUHJvamVjdAY6BkVG%0A', 'https://www.hackster.io/products/buy/72429?s=BAhJIhMzMzQyOTEsUHJvamVjdAY6BkVG%0A', 'https://www.hackster.io/products/buy/72392?s=BAhJIhMzMzQyOTEsUHJvamVjdAY6BkVG%0A', 'https://www.hackster.io/products/buy/893?s=BAhJIhMzMzQyOTEsUH…	10	{'https://www.newark.com/', 'https://www.sparkfun.com', 'https://thepihut.com/', 'https://www.elegoo.com/', 'https://www.google.com/'}	5	https://www.newark.com/	NA	NA	4	2	2	0	0	0	0	NA	FALSE	[]	0
https://www.hackster.io/Leithauser/face-mask-tightener-8f166c	TRUE	Face mask tightener	Full instructions provided	Face masks must be tight against face. This 3D printable device behind your head helps wrap a single band strap to keep it tight.	24	5/3/2020 4:29:12	5/3/2020 4:29:12	GPL3+	['https://www.hackster.io/covid19']	1	['covid19']	1	Intermediate	1 hour	60	0	2	358	1	FALSE	['David Leithauser']	['https://www.hackster.io/Leithauser']	0	67	0	0		2	1	1	1	[]	0	set()	0		NA	NA	0	3	0	0	0	0	0	0	TRUE	['New Smyrna Beach, FL, United States']	16
https://www.hackster.io/surajgehlot/detection-of-covid19-presence-using-chest-x-rays-scans-0789da	TRUE	Detection of Covid19 Presence using Chest X-Rays Scans	Showcase (no instructions)	My idea presents a deep neural network model to classify images for covid19 presence, viral pneumonia or normal from Chest X-rays datasets.	22	5/3/2020 5:28:21	5/7/2020 13:57:54	GPL3+	['https://www.hackster.io/android', 'https://www.hackster.io/covid19', 'https://www.hackster.io/jupyter', 'https://www.hackster.io/ML', 'https://www.hackster.io/tensorflow']	5	['covid19', 'machine learning']	2	Intermediate	2 days	2880	0	9	646	1	FALSE	['SURAJ GEHLOT']	['https://www.hackster.io/surajgehlot']	0	217	0	6	https://www.hackster.io/code_files/444794/download	1	1	0	3	[]	0	set()	0		NA	NA	0	1	0	0	0	0	0	0	FALSE	[]	0
https://www.hackster.io/islamkarimov/google-chrome-dinosaur-game-with-opencv-and-python-6450a1	TRUE	Google Chrome Dinosaur game with OpenCV and Python	Work in progress	Inspired by the project where dinosaur game is played with arduino, I have decided to develop another way to play - with OpenCv and Python.	25	5/3/2020 8:00:12	5/3/2020 8:00:12		['https://www.hackster.io/games', 'https://www.hackster.io/ML', 'https://www.hackster.io/opencv', 'https://www.hackster.io/photo-video']	4	['camera', 'games', 'machine learning']	3	Intermediate	15 hours	900	0	2	318	1	FALSE	['Islom Karimov']	['https://www.hackster.io/islamkarimov']	0	330	4	0	https://github.com/IslomK/dinosaur_opencv	1	1	0	2	['https://www.hackster.io/products/buy/72571?s=BAhJIhMzMzQ4NjUsUHJvamVjdAY6BkVG%0A']	1	{'https://www.amazon.com/'}	1	https://www.amazon.com/	NA	NA	0	0	0	0	0	0	0	0	FALSE	['Tashkent, Uzbekistan']	6
https://www.hackster.io/denisfou/covid-19-quick-distance-mesurement-d9e32c	TRUE	Covid-19 quick distance mesurement	Showcase (no instructions)	Indicates the distance between people	5	5/3/2020 13:07:44	5/3/2020 13:14:33	GPL3+	['https://www.hackster.io/arduino', 'https://www.hackster.io/covid19']	2	['covid19']	1	Intermediate	2 hours	120	0	8	2068	1	FALSE	['denisfou']	['https://www.hackster.io/denisfou']	0	45	0	1	https://www.hackster.io/code_files/444781/download	7	7	0	0	['https://www.hackster.io/products/buy/52106?s=BAhJIhMzMzQ5MDksUHJvamVjdAY6BkVG%0A', 'https://www.hackster.io/products/buy/893?s=BAhJIhMzMzQ5MDksUHJvamVjdAY6BkVG%0A', 'https://www.hackster.io/products/buy/51199?s=BAhJIhMzMzQ5MDksUHJvamVjdAY6BkVG%0A', 'https://www.hackster.io/products/buy/52427?s=BAhJIhMzMzQ5MDksUHJvamVjdAY6BkVG%0A', 'https://www.hackster.io/products/buy/19172?s=BAhJIhMzMzQ5MDksUH…	6	{'https://www.sparkfun.com', 'https://www.newark.com/', 'http://lowes'}	3	https://www.newark.com/	NA	NA	2	1	0	0	0	0	0	0	FALSE	['Meaux, France']	25
https://www.hackster.io/emetem/response-to-fight-covid19-in-my-community-54e695	TRUE	Response to fight covid19 in my community	Protip	My covid-19 response team will attend to the less privilege in remote villages and elderly above 70years of age. We shall provide palliative	23	5/3/2020 14:26:28	5/3/2020 14:46:21	CC BY	['https://www.hackster.io/AmazonWebServices', 'https://www.hackster.io/analoglamb1', 'https://www.hackster.io/dadamachines', 'https://www.hackster.io/drones']	4	['drones']	1	Beginner	24 hours	1440	0	3	114	2	FALSE	['Andrew Mogbolu', 'Ander']	['https://www.hackster.io/andrew-mogbolu', 'https://www.hackster.io/ander']	0	100	0	0		2	1	1	1	[]	0	set()	0		NA	100	0	2	0	0	0	0	0	0	FALSE	['CR, Spain']	2.5
https://www.hackster.io/anita440pandey/auto-sanitize-sanitize-alarm-50b3fb	TRUE	Auto-sanitize+sanitize Alarm	Showcase (no instructions)	Automatic sanitizing machine +a 3 hour alarm which reminds you to get sanitize	13	5/3/2020 15:00:28	5/3/2020 15:00:43		[]	0	['covid-19 help']	1	Advanced		NA	0	0	186	1	FALSE	['anita pandey']	['https://www.hackster.io/anita440pandey']	0	56	0	1	https://www.hackster.io/code_files/444796/download	8	6	2	0	['https://www.hackster.io/products/buy/42741?s=BAhJIhMzMzQ5MDMsUHJvamVjdAY6BkVG%0A', 'https://www.hackster.io/products/buy/72593?s=BAhJIhMzMzQ5MDMsUHJvamVjdAY6BkVG%0A', 'https://www.hackster.io/products/buy/37329?s=BAhJIhMzMzQ5MDMsUHJvamVjdAY6BkVG%0A', 'https://www.hackster.io/products/buy/277?s=BAhJIhMzMzQ5MDMsUHJvamVjdAY6BkVG%0A', 'https://www.hackster.io/products/buy/42742?s=BAhJIhMzMzQ5MDMsUH…	6	{'https://avrobotics.in/', 'https://www.sparkfun.com', 'https://www.adafruit.com/', 'https://www.newark.com/'}	4	https://www.newark.com/	NA	NA	4	1	0	0	0	0	0	0	FALSE	[]	0
https://www.hackster.io/yutakau/hand-washing-timer-with-water-sound-detector-fa442d	TRUE	Hand washing timer with water sound detector	Full instructions provided	A hand-washing timer with water sound detection, which uses the M5StickC's built-in microphone and does not require any external components.	20	5/4/2020 9:21:07	5/5/2020 12:55:16	Apache-2.0	['https://www.hackster.io/covid19', 'https://www.hackster.io/home-automation', 'https://www.hackster.io/m5stack']	3	['covid19', 'smart appliances', 'sound']	3	Beginner	1 hour	60	0	16	704	1	FALSE	['Yutaka Usui']	['https://www.hackster.io/yutakau']	1	446	1	0	https://github.com/yutakau/HandwashingTimer	1	1	0	1	['https://www.hackster.io/products/buy/59488?s=BAhJIhMzMzQ2OTIsUHJvamVjdAY6BkVG%0A']	1	{'https://m5stack.com/'}	1	https://m5stack.com/	NA	NA	0	0	2	12	6	7	3.5	0.583333333	TRUE	['Osaka, Japan']	23
https://www.hackster.io/phil-wilson2/raspberry-pi-powered-video-calls-on-your-tv-915a40	TRUE	Raspberry Pi Powered Video Calls on Your TV	Full instructions provided	How about connecting a TV and webcam to a Raspberry Pi and turning it into a video window you can remotely admin for non-techy loved ones?	26	5/4/2020 12:09:05	5/4/2020 17:05:25	GPL3+	['https://www.hackster.io/balena', 'https://www.hackster.io/covid19', 'https://www.hackster.io/raspberry-pi']	3	['covid19']	1	Beginner	1 hour	60	0	20	2305	1	FALSE	['Phil Wilson']	['https://www.hackster.io/phil-wilson2']	11	1787	10	0	https://github.com/balenalabs/balena-dash	5	5	0	2	['https://www.hackster.io/products/buy/61211?s=BAhJIhMzMzUwNjAsUHJvamVjdAY6BkVG%0A', 'https://www.hackster.io/products/buy/55025?s=BAhJIhMzMzUwNjAsUHJvamVjdAY6BkVG%0A', 'https://www.hackster.io/products/buy/48139?s=BAhJIhMzMzUwNjAsUHJvamVjdAY6BkVG%0A', 'https://www.hackster.io/products/buy/72644?s=BAhJIhMzMzUwNjAsUHJvamVjdAY6BkVG%0A']	4	{'https://www.newark.com/', 'https://cpc.farnell.com/'}	2	https://www.newark.com/	NA	NA	0	1	0	0	0	0	0	0	FALSE	[]	0
https://www.hackster.io/r-scott-coppersmith/ppe-uvc-disinfecting-unit-079bbb	TRUE	PPE UVC Disinfecting Unit	Full instructions provided	Using an EPROM eraser to disinfect PPE.	7	5/5/2020 0:39:22	5/5/2020 6:44:01	MIT	['https://www.hackster.io/covid19']	1	['covid19']	1	Beginner	1 hour	60	0	8	328	1	FALSE	['R. Scott Coppersmith']	['https://www.hackster.io/r-scott-coppersmith']	0	298	6	0		1	1	0	0	[]	0	set()	0		NA	NA	0	1	1	0	0	0	0	NA	TRUE	['Notre Dame, Indiana, United States']	9
https://www.hackster.io/kntilokani31/smart-social-distancing-bot-78220a	TRUE	Smart Social Distancing Bot	NA	Social distancing is one of the important things to observe in this pandemic. This device will help you maintain it smartly	NA	5/5/2020 13:36:18	5/5/2020 13:36:18		NA	1	NA	1	NA	NA	NA	NA	4	425	1	NA			NA	NA	NA	NA		NA	NA	NA	NA		NA		NA		NA	NA	NA	NA	NA	NA	NA	NA	NA	NA	NA		NA
https://www.hackster.io/empero1991/air-quality-monitoring-lcd-realtek-ameba-rtl8195-bfc919	TRUE	Air quality Monitoring LCD - Realtek Ameba RTL8195	Full instructions provided	An Air quality system is used to measure the PM2.5 values using RTL8195 microcontroller board.	15	5/5/2020 14:28:37	5/5/2020 14:35:37		[]	0	['air quality', 'lcd', 'microcontroller']	3	Intermediate	1 hour	60	0	1	116	1	FALSE	['Michael Zhang']	['https://www.hackster.io/empero1991']	0	179	2	0		3	3	0	1	['https://www.hackster.io/products/buy/72683?s=BAhJIhMzMzUyNzQsUHJvamVjdAY6BkVG%0A']	1	{'https://www.amebaiot.com/'}	1	https://www.amebaiot.com/	NA	NA	0	2	0	0	0	0	0	0	FALSE	[]	0
https://www.hackster.io/akshayjoseph666/interface-i2c-16x2-lcd-with-arduino-uno-just-4-wires-273b24	TRUE	Interface I2C 16x2 LCD with Arduino Uno (Just 4 wires)	Protip	Interface a 16x2 Liquid Crystal Display with Arduino Uno. Here we just use 4 wires.	15	5/5/2020 15:01:23	5/5/2020 15:01:23	GPL3+	['https://www.hackster.io/arduino', 'https://www.hackster.io/covid19', 'https://www.hackster.io/displays']	3	['covid19', 'display', 'i2c', 'lcd']	4	Beginner		NA	0	10	2740	1	FALSE	['Akshay Joseph']	['https://www.hackster.io/akshayjoseph666']	6	1452	17	1	https://www.hackster.io/code_files/445142/download	3	3	0	1	['https://www.hackster.io/products/buy/42741?s=BAhJIhMzMzQ4ODIsUHJvamVjdAY6BkVG%0A', 'https://www.hackster.io/products/buy/42773?s=BAhJIhMzMzQ4ODIsUHJvamVjdAY6BkVG%0A', 'https://www.hackster.io/products/buy/72656?s=BAhJIhMzMzQ4ODIsUHJvamVjdAY6BkVG%0A']	3	{'https://www.newark.com/', 'https://robokits.co.in/'}	2	https://www.newark.com/	NA	NA	4	0	0	0	0	0	0	0	TRUE	[]	12
https://www.hackster.io/au_chrismor/arduino-controlled-hydroponic-installation-6990c1	TRUE	Arduino Controlled Hydroponic Installation	Full instructions provided	Everyone's got a hydro garden. Here's how to make yours much cooler than the rest	15	5/6/2020 3:39:56	5/8/2020 10:40:14	GPL3+	['https://www.hackster.io/hardwario', 'https://www.hackster.io/home-automation', 'https://www.hackster.io/iot', 'https://www.hackster.io/pimoroni', 'https://www.hackster.io/thingspeak']	5	['home automation', 'hydroponics', 'internet of things']	3	Beginner	2 hours	120	0	4	327	1	FALSE	['au_chrismor']	['https://www.hackster.io/au_chrismor']	4	933	1	1	https://github.com/au-chrismor/hydro-mega	10	9	1	2	['https://www.hackster.io/products/buy/42747?s=BAhJIhMzMzUzOTAsUHJvamVjdAY6BkVG%0A', 'https://www.hackster.io/products/buy/17328?s=BAhJIhMzMzUzOTAsUHJvamVjdAY6BkVG%0A', 'https://www.hackster.io/products/buy/66777?s=BAhJIhMzMzUzOTAsUHJvamVjdAY6BkVG%0A', 'https://www.hackster.io/products/buy/40244?s=BAhJIhMzMzUzOTAsUHJvamVjdAY6BkVG%0A', 'https://www.hackster.io/products/buy/34151?s=BAhJIhMzMzUzOTAs…	9	{'https://www.newark.com', 'https://www.newark.com/', 'https://www.dfrobot.com/', 'https://store.arduino.cc', 'https://shop.pimoroni.com/', 'https://shop.hardwario.com/'}	6	https://www.newark.com/	NA	NA	4	1	0	0	0	0	0	0	TRUE	['Sydney, NSW, Australia']	33
https://www.hackster.io/vedant4/voice-bell-fd1806	TRUE	Voice Bell	Full instructions provided	With the help of Google assistant and Bolt wifi module the Bell which rings via voice	16	5/6/2020 5:54:21	5/6/2020 11:29:35	GPL3+	['https://www.hackster.io/covid19', 'https://www.hackster.io/google', 'https://www.hackster.io/home-automation']	3	['covid19', 'doorbell', 'home automation']	3	Beginner		NA	0	4	245	1	FALSE	['Vedant']	['https://www.hackster.io/vedant4']	4	675	2	1		6	6	0	3	['https://www.hackster.io/products/buy/38498?s=BAhJIhMzMzU0MTEsUHJvamVjdAY6BkVG%0A', 'https://www.hackster.io/products/buy/42750?s=BAhJIhMzMzU0MTEsUHJvamVjdAY6BkVG%0A', 'https://www.hackster.io/products/buy/61756?s=BAhJIhMzMzU0MTEsUHJvamVjdAY6BkVG%0A', 'https://www.hackster.io/products/buy/42742?s=BAhJIhMzMzU0MTEsUHJvamVjdAY6BkVG%0A', 'https://www.hackster.io/products/buy/42749?s=BAhJIhMzMzU0MTEs…	6	{'https://www.newark.com/', 'https://store.boltiot.com', 'https://www.avnet.com/'}	3	https://www.newark.com/	NA	NA	2	2	0	0	0	0	0	0	FALSE	[]	0
https://www.hackster.io/con88/covid-19-stair-traffic-lights-template-code-incomplete-d33f8a	TRUE	COVID 19 Stair Traffic Lights, Template; Code incomplete	Work in progress	We want to keep the distance and avoid contact on the stairs. So we thought of a simple lightning system to control the visitor flow.	25	5/6/2020 12:11:08	5/6/2020 12:11:08	GPL3+	['https://www.hackster.io/lights', 'https://www.hackster.io/sparkfun']	2	['help', 'lights', 'traffic lights']	3	Beginner		NA	0	1	74	1	FALSE	['con88']	['https://www.hackster.io/con88']	0	32	0	1	https://www.hackster.io/code_files/445572/download	16	3	0	0	['https://www.hackster.io/products/buy/56525?s=BAhJIhMzMzU0NzEsUHJvamVjdAY6BkVG%0A', 'https://www.hackster.io/products/buy/56524?s=BAhJIhMzMzU0NzEsUHJvamVjdAY6BkVG%0A', 'https://www.hackster.io/products/buy/1272?s=BAhJIhMzMzU0NzEsUHJvamVjdAY6BkVG%0A']	3	{'https://www.sparkfun.com', 'https://www.newark.com/'}	2	https://www.newark.com/	NA	NA	0	0	0	0	0	0	0	0	FALSE	[]	0
https://www.hackster.io/apadzak/sars-cov-2-diy-hepa-overflow-filtration-system-8f163a	TRUE	SARS-CoV-2 DIY HEPA Overflow Filtration System	Full instructions provided	"DIY HEPA Overflow Filtration System" to protect you from Coronavirus better than any mask would do. DIY Personal Protective Equipment.	20	5/6/2020 19:07:51	5/20/2020 22:08:21	CC BY-NC-SA	['https://www.hackster.io/covid19']	1	['covid19', 'filtering', 'open source hardware']	3	Beginner	1 hour	60	0	11	681	1	FALSE	['Arkadiusz Pająk']	['https://www.hackster.io/apadzak']	0	840	5	0		16	11	5	1	['https://www.hackster.io/products/buy/72488?s=BAhJIhMzMzQ0NjcsUHJvamVjdAY6BkVG%0A', 'https://www.hackster.io/products/buy/45091?s=BAhJIhMzMzQ0NjcsUHJvamVjdAY6BkVG%0A', 'https://www.hackster.io/products/buy/72489?s=BAhJIhMzMzQ0NjcsUHJvamVjdAY6BkVG%0A', 'https://www.hackster.io/products/buy/72490?s=BAhJIhMzMzQ0NjcsUHJvamVjdAY6BkVG%0A', 'https://www.hackster.io/products/buy/72491?s=BAhJIhMzMzQ0Njcs…	10	{'https://www.newark.com/', 'https://www.amazon.co.uk/'}	2	https://www.amazon.co.uk/	NA	NA	0	2	1	0	0	0	0	NA	TRUE	['Chippenham, United Kingdom']	35
https://www.hackster.io/harneet501rk/wash-your-hands-6035aa	TRUE	Wash Your Hands	Full instructions provided	A device that reminds you to wash your hands as soon as you enter your home	16	5/6/2020 19:42:56	5/9/2020 17:40:00	GPL3+	['https://www.hackster.io/iot']	1	['internet of things']	1	Beginner	2 hours	120	0	0	93	1	FALSE	['Harneet Kaur Dehiya']	['https://www.hackster.io/harneet501rk']	4	602	1	0		8	6	0	1	['https://www.hackster.io/products/buy/38498?s=BAhJIhMzMzU1NjIsUHJvamVjdAY6BkVG%0A', 'https://www.hackster.io/products/buy/49465?s=BAhJIhMzMzU1NjIsUHJvamVjdAY6BkVG%0A', 'https://www.hackster.io/products/buy/42750?s=BAhJIhMzMzU1NjIsUHJvamVjdAY6BkVG%0A', 'https://www.hackster.io/products/buy/37908?s=BAhJIhMzMzU1NjIsUHJvamVjdAY6BkVG%0A', 'https://www.hackster.io/products/buy/42742?s=BAhJIhMzMzU1NjIs…	6	{'https://www.sparkfun.com', 'https://www.newark.com/', 'https://store.boltiot.com'}	3	https://www.newark.com/	NA	NA	2	0	0	0	0	0	0	0	FALSE	[]	0
https://www.hackster.io/richard_owen/desktop-mask-sterilizer-7a9e00	TRUE	Desktop Mask Sterilizer	Full instructions provided	Rotating sterilizer exposes every surface of your used mask to 254nm UV-C light, which is deadly to coronavirus	18	5/6/2020 19:57:23	5/6/2020 19:57:23		['https://www.hackster.io/3d-printing', 'https://www.hackster.io/covid19']	2	['3d printing', 'covid19', 'mask']	3	Intermediate	12 hours	720	0	18	913	1	FALSE	['Richard Glasson']	['https://www.hackster.io/richard_owen']	1	487	1	0		4	3	1	0	['https://www.hackster.io/products/buy/72754?s=BAhJIhMzMzI1NTYsUHJvamVjdAY6BkVG%0A', 'https://www.hackster.io/products/buy/72756?s=BAhJIhMzMzI1NTYsUHJvamVjdAY6BkVG%0A']	2	{'https://www.hackster.io/', 'https://uvsanitizeit.co'}	2	https://uvsanitizeit.co	NA	31	0	1	0	0	NA	0	NA	NA	FALSE	['Morris Plains, NJ, United States']	6
https://www.hackster.io/Scythe/uvc-disinfectant-light-system-for-baggage-parcels-b69aff	TRUE	UVC Disinfectant Light System for Baggage & Parcels	Full instructions provided	During this pandemic one of the many industries that has been affected is the transportation of goods, its time to make packages safe again.	24	5/7/2020 1:22:43	5/10/2020 21:51:17	Apache-2.0	['https://www.hackster.io/controleverythingcom', 'https://www.hackster.io/health']	2	['health', 'led']	2	Beginner	1 hour	60	0	0	148	1	FALSE	['George Kartsonas']	['https://www.hackster.io/Scythe']	0	175	5	1	https://www.hackster.io/code_files/446537/download	4	4	0	1	['https://www.hackster.io/products/buy/42741?s=BAhJIhMzMzU2MDgsUHJvamVjdAY6BkVG%0A', 'https://www.hackster.io/products/buy/19637?s=BAhJIhMzMzU2MDgsUHJvamVjdAY6BkVG%0A', 'https://www.hackster.io/products/buy/273?s=BAhJIhMzMzU2MDgsUHJvamVjdAY6BkVG%0A', 'https://www.hackster.io/products/buy/72822?s=BAhJIhMzMzU2MDgsUHJvamVjdAY6BkVG%0A']	4	{'https://kapsule.store/', 'https://www.sparkfun.com', 'https://www.newark.com/', 'https://shop.controleverything.com'}	4	https://www.newark.com/	NA	NA	4	0	0	0	0	0	0	0	FALSE	['Montreal, Canada']	2
https://www.hackster.io/LogicTronix/machine-learning-with-ultra96-dpu-ip-3-0-and-dnndk-ef9278	TRUE	Machine Learning with Ultra96, DPU IP (3.0) and DNNDK	Protip	This tutorial is on how to create DPU (3.0) TRD for Ultra96 board, how to setup the DNNDK and test with Resnet50 & Yolo application on it.	27	5/7/2020 9:03:21	6/2/2020 13:16:17	GPL3+	['https://www.hackster.io/96boards', 'https://www.hackster.io/avnet', 'https://www.hackster.io/fpga', 'https://www.hackster.io/ML', 'https://www.hackster.io/xilinx']	5	['computer vision', 'fpga', 'machine learning']	3	Beginner	3 hours	180	0	8	239	1	FALSE	['LogicTronix [An FPGA Design + Machine Learning Company]']	['https://www.hackster.io/LogicTronix']	3	248	4	0		1	1	0	1	['https://www.hackster.io/products/buy/39545?s=BAhJIhMzMTg1MDYsUHJvamVjdAY6BkVG%0A']	1	{'https://www.newark.com/'}	1	https://www.newark.com/	NA	NA	3	0	0	0	NA	0	NA	NA	TRUE	['Kathmandu, Nepal']	31
https://www.hackster.io/lotrshoaib60/temperature-alert-via-telegram-27a3c9	TRUE	Temperature Alert via telegram	Full instructions provided	Using LED and Telegram, to get alerts if temperature increases more than given threshold	14	5/7/2020 17:03:21	5/7/2020 17:07:34	GPL3+	[]	0	['industrial automation', 'led', 'telegram', 'temperature']	4	Beginner	2 hours	120	0	0	80	1	FALSE	['shoaib aslam shaik']	['https://www.hackster.io/lotrshoaib60']	2	606	0	0	https://www.hackster.io/code_files/445866/download	6	6	0	1	['https://www.hackster.io/products/buy/38498?s=BAhJIhMzMzU2ODcsUHJvamVjdAY6BkVG%0A', 'https://www.hackster.io/products/buy/42749?s=BAhJIhMzMzU2ODcsUHJvamVjdAY6BkVG%0A', 'https://www.hackster.io/products/buy/42773?s=BAhJIhMzMzU2ODcsUHJvamVjdAY6BkVG%0A', 'https://www.hackster.io/products/buy/42751?s=BAhJIhMzMzU2ODcsUHJvamVjdAY6BkVG%0A', 'https://www.hackster.io/products/buy/56523?s=BAhJIhMzMzU2ODcs…	6	{'https://www.newark.com/', 'https://store.boltiot.com'}	2	https://www.newark.com/	NA	NA	2	0	0	0	0	0	0	0	FALSE	[]	0
https://www.hackster.io/nootropicdesign/laser-show-motor-controller-0cdf1a	TRUE	Laser Show Motor Controller	Full instructions provided	Create a fun little laser show with a cheap laser module and some old cell phone vibration motors!	18	5/8/2020 21:08:34	5/11/2020 2:07:15	MIT	['https://www.hackster.io/arduino', 'https://www.hackster.io/texasinstruments']	2	['lasers']	1	Intermediate	3 hours	180	0	9	2627	1	FALSE	['nootropic design']	['https://www.hackster.io/nootropicdesign']	0	220	2	1	https://github.com/nootropicdesign/laser-show-motor-controller	10	6	0	1	['https://www.hackster.io/products/buy/42741?s=BAhJIhMzMzU5MTgsUHJvamVjdAY6BkVG%0A', 'https://www.hackster.io/products/buy/42789?s=BAhJIhMzMzU5MTgsUHJvamVjdAY6BkVG%0A', 'https://www.hackster.io/products/buy/72859?s=BAhJIhMzMzU5MTgsUHJvamVjdAY6BkVG%0A', 'https://www.hackster.io/products/buy/72860?s=BAhJIhMzMzU5MTgsUHJvamVjdAY6BkVG%0A', 'https://www.hackster.io/products/buy/72861?s=BAhJIhMzMzU5MTgs…	6	{'https://www.aliexpress.com/', 'https://www.sparkfun.com', 'https://www.newark.com/'}	3	https://www.newark.com/	NA	NA	4	0	0	0	0	0	0	0	TRUE	['Minneapolis, MN, United States']	25
https://www.hackster.io/ChenTheDesignMaker/shy-mask-that-shuts-up-when-it-sees-people-b35592	TRUE	Shy Mask That Shuts Up When It Sees People	Showcase (no instructions)	What if the face mask can open up in safety, but shuts down when it sees people? You can even take a sip without taking it down.	27	5/9/2020 1:32:45	5/9/2020 1:32:45	CC BY-NC-SA	['https://www.hackster.io/arduino', 'https://www.hackster.io/health', 'https://www.hackster.io/security', 'https://www.hackster.io/wearables']	4	['health', 'security', 'wearables']	3	Intermediate		NA	0	15	4194	1	FALSE	['ChenTheDesignMaker']	['https://www.hackster.io/ChenTheDesignMaker']	9	746	10	1	https://hacksterio.s3.amazonaws.com/uploads/attachments/1116741/automask_v2.ino	6	3	3	0	['https://www.hackster.io/products/buy/19172?s=BAhJIhMzMzU5MzksUHJvamVjdAY6BkVG%0A', 'https://www.hackster.io/products/buy/51159?s=BAhJIhMzMzU5MzksUHJvamVjdAY6BkVG%0A', 'https://www.hackster.io/products/buy/43807?s=BAhJIhMzMzU5MzksUHJvamVjdAY6BkVG%0A']	3	{'https://www.newark.com/', 'http://lowes'}	2	https://www.newark.com/	NA	NA	2	2	0	0	NA	0	NA	NA	TRUE	[]	8
https://www.hackster.io/john-bradnam/retro-gamer-clock-c2ceec	TRUE	Retro Gamer Clock	Full instructions provided	An interesting clock that will appeal to those gamers that grew up on retro games like Pong, Pacman and Tetris.	20	5/9/2020 3:41:06	5/10/2020 9:49:56	GPL3+	['https://www.hackster.io/arduino', 'https://www.hackster.io/clocks', 'https://www.hackster.io/electropeak1', 'https://www.hackster.io/games', 'https://www.hackster.io/maxim-integrated']	5	['clocks', 'games', 'oled']	3	Intermediate	8 hours	480	0	8	1174	1	FALSE	['John Bradnam']	['https://www.hackster.io/john-bradnam']	6	419	2	3	https://hacksterio.s3.amazonaws.com/uploads/attachments/1116781/Sketch.zip	7	5	1	1	['https://www.hackster.io/products/buy/19172?s=BAhJIhMzMzU5NDQsUHJvamVjdAY6BkVG%0A', 'https://www.hackster.io/products/buy/35048?s=BAhJIhMzMzU5NDQsUHJvamVjdAY6BkVG%0A', 'https://www.hackster.io/products/buy/18204?s=BAhJIhMzMzU5NDQsUHJvamVjdAY6BkVG%0A', 'https://www.hackster.io/products/buy/61756?s=BAhJIhMzMzU5NDQsUHJvamVjdAY6BkVG%0A', 'https://www.hackster.io/products/buy/42750?s=BAhJIhMzMzU5NDQs…	5	{'https://electropeak.com/', 'https://www.avnet.com/', 'https://www.maximintegrated.com', 'https://www.newark.com/', 'http://lowes'}	5	http://lowes	NA	NA	2	1	0	0	NA	0	NA	NA	FALSE	['Sydney, NSW, Australia']	2
https://www.hackster.io/Makerming/pocket-distance-alarm-v2-seeeduino-xiao-980b0e	TRUE	Pocket Distance Alarm V2 - Seeeduino XIAO	Full instructions provided	Pocket Distance Alarm using Grove Shield for Seeeduino XIAO, no jumper wire soldering any more!	15	5/9/2020 11:47:53	5/9/2020 14:05:46	MIT	['https://www.hackster.io/enviro-sense', 'https://www.hackster.io/home-automation', 'https://www.hackster.io/robotics', 'https://www.hackster.io/seeed', 'https://www.hackster.io/sensors', 'https://www.hackster.io/wearables']	6	['environmental sensing', 'home automation', 'robotics', 'smart appliances', 'wearables']	5	Beginner	3 hours	180	0	3	704	1	FALSE	['Makerming']	['https://www.hackster.io/Makerming']	5	341	1	1	https://www.hackster.io/code_files/446197/download	6	6	0	1	['https://www.hackster.io/products/buy/72869?s=BAhJIhMzMTU2MzgsUHJvamVjdAY6BkVG%0A', 'https://www.hackster.io/products/buy/74283?s=BAhJIhMzMTU2MzgsUHJvamVjdAY6BkVG%0A', 'https://www.hackster.io/products/buy/72868?s=BAhJIhMzMTU2MzgsUHJvamVjdAY6BkVG%0A', 'https://www.hackster.io/products/buy/33805?s=BAhJIhMzMTU2MzgsUHJvamVjdAY6BkVG%0A', 'https://www.hackster.io/products/buy/72870?s=BAhJIhMzMTU2Mzgs…	6	{'https://www.newark.com/', 'https://www.seeedstudio.com/'}	2	https://www.seeedstudio.com/	NA	6	0	0	0	0	0	0	0	0	TRUE	['Shenzhen, China']	5
https://www.hackster.io/alokmech007/bluetooth-controlled-obstacle-avoidance-robot-44ec43	TRUE	Bluetooth Controlled Obstacle Avoidance Robot	Full instructions provided	This project uses mobile phone to communicate with a robot via bluetooth. It also senses obstacles and stops to avoid collision.	21	5/9/2020 12:08:10	5/9/2020 12:08:10	GPL3+	['https://www.hackster.io/arduino', 'https://www.hackster.io/home-automation', 'https://www.hackster.io/iot', 'https://www.hackster.io/sparkfun']	4	['home automation', 'internet of things']	2	Intermediate		NA	0	20	3039	1	FALSE	['alokmech007']	['https://www.hackster.io/alokmech007']	0	407	0	1	https://www.hackster.io/code_files/446182/download	12	11	0	2	['https://www.hackster.io/products/buy/19172?s=BAhJIhMzMzQ1ODYsUHJvamVjdAY6BkVG%0A', 'https://www.hackster.io/products/buy/19178?s=BAhJIhMzMzQ1ODYsUHJvamVjdAY6BkVG%0A', 'https://www.hackster.io/products/buy/893?s=BAhJIhMzMzQ1ODYsUHJvamVjdAY6BkVG%0A', 'https://www.hackster.io/products/buy/37330?s=BAhJIhMzMzQ1ODYsUHJvamVjdAY6BkVG%0A', 'https://www.hackster.io/products/buy/338?s=BAhJIhMzMzQ1ODYsUHJv…	11	{'https://www.newark.com', 'https://www.newark.com/', 'http://lowes', 'https://www.sparkfun.com', 'https://www.amazon.com/'}	5	https://www.sparkfun.com	NA	NA	3	1	0	0	NA	0	NA	NA	FALSE	[]	0
https://www.hackster.io/pragati-gupta/fever-detection-and-alert-system-a87f19	TRUE	Fever Detection and Alert System	NA	Afraid of Covid 19 crises?? Say no to people having FEVER in your House	14	5/9/2020 13:51:29	5/13/2020 11:45:16	GPL3+	NA	3	NA	5	NA	NA	NA	0	4	415	1	FALSE	['Pragati Gupta']	['https://www.hackster.io/pragati-gupta']	4	735	4	1	https://www.hackster.io/code_files/445103/download	15	6	0	4	['https://www.hackster.io/products/buy/38498?s=BAhJIhMzMzUwNjUsUHJvamVjdAY6BkVG%0A', 'https://www.hackster.io/products/buy/72659?s=BAhJIhMzMzUwNjUsUHJvamVjdAY6BkVG%0A', 'https://www.hackster.io/products/buy/42751?s=BAhJIhMzMzUwNjUsUHJvamVjdAY6BkVG%0A', 'https://www.hackster.io/products/buy/42750?s=BAhJIhMzMzUwNjUsUHJvamVjdAY6BkVG%0A', 'https://www.hackster.io/products/buy/42749?s=BAhJIhMzMzUwNjUs…	6	{'https://www.amazon.in/', 'https://www.newark.com/', 'https://store.boltiot.com'}	3	https://www.newark.com/	NA	NA	2	0	0	0	NA	0	NA	NA	FALSE	[]	9
https://www.hackster.io/aarav_barnwal/wearable-social-distance-detector-gadget-22bed0	TRUE	Wearable Social Distance Detector Gadget	NA	A well-built ultrasound-based Arduino-programmed social distance detector, which can be helpful in this dreadful corona virus crisis.	17	5/10/2020 4:01:43	5/10/2020 4:04:07	GPL3+	NA	4	NA	3	NA	NA	NA	0	1	216	1	FALSE	['emphiasarmlorn']	['https://www.hackster.io/emphiasarmlorn']	4	297	8	1	https://www.hackster.io/code_files/445288/download	7	6	1	1	['https://www.hackster.io/products/buy/434?s=BAhJIhMzMzUyNjUsUHJvamVjdAY6BkVG%0A', 'https://www.hackster.io/products/buy/893?s=BAhJIhMzMzUyNjUsUHJvamVjdAY6BkVG%0A', 'https://www.hackster.io/products/buy/56464?s=BAhJIhMzMzUyNjUsUHJvamVjdAY6BkVG%0A', 'https://www.hackster.io/products/buy/42742?s=BAhJIhMzMzUyNjUsUHJvamVjdAY6BkVG%0A', 'https://www.hackster.io/products/buy/42750?s=BAhJIhMzMzUyNjUsUHJv…	5	{'https://www.sparkfun.com', 'https://www.newark.com/', 'https://store.arduino.cc/'}	3	https://www.newark.com/	NA	NA	3	1	0	0	NA	0	NA	NA	FALSE	[]	0
https://www.hackster.io/electronicsmith/hand-wash-timer-33cd96	TRUE	HAND WASH Timer	Full instructions provided	WHO recommends washing our hands with soap for at least 20 seconds. But it is difficult to trace time during washing hand. So, here I have c	27	5/10/2020 15:03:34	5/10/2020 15:03:34	GPL3+	[]	0	['corona', 'hand wash', 'monitoring', 'relay', 'ultrasonic']	5	Beginner		NA	0	0	101	1	FALSE	['electronicsmith']	['https://www.hackster.io/electronicsmith']	0	115	1	0		6	5	1	0	['https://www.hackster.io/products/buy/42741?s=BAhJIhMzMzYyMDgsUHJvamVjdAY6BkVG%0A', 'https://www.hackster.io/products/buy/37329?s=BAhJIhMzMzYyMDgsUHJvamVjdAY6BkVG%0A', 'https://www.hackster.io/products/buy/893?s=BAhJIhMzMzYyMDgsUHJvamVjdAY6BkVG%0A', 'https://www.hackster.io/products/buy/42749?s=BAhJIhMzMzYyMDgsUHJvamVjdAY6BkVG%0A', 'https://www.hackster.io/products/buy/42742?s=BAhJIhMzMzYyMDgsUH…	5	{'https://www.sparkfun.com', 'https://www.adafruit.com/', 'https://www.newark.com/'}	3	https://www.newark.com/	NA	NA	4	0	0	0	0	0	0	0	TRUE	[]	25
https://www.hackster.io/fedevmoreno/the-washing-hands-sounds-good-soap-dispenser-d598fc	TRUE	The Washing Hands Sounds Good Soap Dispenser	Work in progress	Wash your hands often with 🧼 and 💧 for at least 20 seconds listening to an epic song that made you forget about time.	24	5/11/2020 0:58:09	5/11/2020 0:58:09		['https://www.hackster.io/covid19', 'https://www.hackster.io/health', 'https://www.hackster.io/sensors']	3	['buzzer', 'covid19', 'gadgets', 'health', 'sensor']	5	Beginner	4 hours	240	0	6	192	1	FALSE	['Federico Moreno']	['https://www.hackster.io/fedevmoreno']	4	316	0	1	https://github.com/fedevmoreno/theWashingHandsSoundsGoodSoapDispenser	0	0	0	0	[]	0	set()	0		NA	NA	0	0	0	0	0	0	0	0	TRUE	['Madrid, Spain']	20
https://www.hackster.io/akshayjoseph666/interface-buzzer-with-arduino-uno-694059	TRUE	Interface Buzzer With Arduino Uno	Protip	This article is discussing about using a Piezoelectric buzzer with Arduino Uno with and without tone() function.	17	5/11/2020 2:46:19	5/11/2020 8:11:22	GPL3+	[]	0	['buzzer', 'sound']	2	Beginner		NA	0	5	125	1	FALSE	['Akshay Joseph']	['https://www.hackster.io/akshayjoseph666']	6	757	14	1	https://www.hackster.io/code_files/446600/download	3	3	0	1	['https://www.hackster.io/products/buy/42741?s=BAhJIhMzMzYyOTQsUHJvamVjdAY6BkVG%0A', 'https://www.hackster.io/products/buy/72925?s=BAhJIhMzMzYyOTQsUHJvamVjdAY6BkVG%0A', 'https://www.hackster.io/products/buy/42773?s=BAhJIhMzMzYyOTQsUHJvamVjdAY6BkVG%0A']	3	{'https://www.roboelements.com/', 'https://www.newark.com/'}	2	https://www.newark.com/	NA	NA	4	0	0	0	0	0	0	0	TRUE	[]	12
https://www.hackster.io/Oniichan_is_ded/arduino-soap-sanitizer-dispenser-overkill-version-75f5b4	TRUE	Arduino Soap/Sanitizer Dispenser (overkill version)	Full instructions provided	Basically an overkill soap dispenser made from CNC linear rail	10	5/11/2020 4:37:13	6/2/2020 4:07:56	GPL3+	['https://www.hackster.io/autodesk', 'https://www.hackster.io/covid19', 'https://www.hackster.io/home-automation', 'https://www.hackster.io/jlcpcb', 'https://www.hackster.io/robotics', 'https://www.hackster.io/sensors', 'https://www.hackster.io/sparkfun', 'https://www.hackster.io/utsource']	8	['cnc', 'covid19', 'home automation', 'robotics', 'sensor']	5	Beginner	8 hours	480	0	11	1826	1	FALSE	['Arnov Sharma']	['https://www.hackster.io/Oniichan_is_ded']	0	219	2	1	https://www.hackster.io/code_files/446584/download	8	7	1	2	['https://www.hackster.io/products/buy/349?s=BAhJIhMzMzYzMDEsUHJvamVjdAY6BkVG%0A', 'https://www.hackster.io/products/buy/22522?s=BAhJIhMzMzYzMDEsUHJvamVjdAY6BkVG%0A', 'https://www.hackster.io/products/buy/66591?s=BAhJIhMzMzYzMDEsUHJvamVjdAY6BkVG%0A', 'https://www.hackster.io/products/buy/73456?s=BAhJIhMzMzYzMDEsUHJvamVjdAY6BkVG%0A', 'https://www.hackster.io/products/buy/73413?s=BAhJIhMzMzYzMDEsUH…	5	{'https://cart.jlcpcb.com/', 'https://www.sparkfun.com', 'https://www.utsource.net', 'https://lcsc.com/'}	4	https://www.sparkfun.com	NA	NA	0	3	0	0	0	0	0	0	TRUE	['Haridwar, India']	10
https://www.hackster.io/kevin-buchs/tone-it-down-770aab	TRUE	Tone It Down	Work in progress	Loud speaking with a mask can enhance the spread of Covid-19. Cell phones are the perfect opportunity to help people tone it down.	23	5/11/2020 13:04:32	5/16/2020 19:36:10		[]	0	['cellular']	1	Expert		NA	0	0	67	1	FALSE	['Kevin Buchs']	['https://www.hackster.io/kevin-buchs']	7	1568	7	1	https://www.hackster.io/code_files/448157/download	0	0	0	1	[]	0	set()	0		NA	NA	0	1	0	0	0	0	0	0	FALSE	[]	0
https://www.hackster.io/whitney-knitter/live-nyc-subway-monitor-app-on-ultra96-fpga-35f863	TRUE	Live NYC Subway Monitor App on Ultra96 FPGA	Full instructions provided	Using the Ultra96 and the MTA's General Transit Feed Specification (GTFS) see how to create a web application to track your morning commute.	23	5/11/2020 16:13:35	5/28/2020 22:16:33	GPL3+	['https://www.hackster.io/96boards', 'https://www.hackster.io/automotive', 'https://www.hackster.io/avnet', 'https://www.hackster.io/fpga', 'https://www.hackster.io/google', 'https://www.hackster.io/vehicles', 'https://www.hackster.io/xilinx']	7	['embedded', 'fpga', 'monitoring', 'transit', 'transportation']	5	Advanced	2 hours	120	0	8	245	1	FALSE	['Whitney Knitter']	['https://www.hackster.io/whitney-knitter']	0	2939	10	3	https://github.com/wknitter/ultra96v2_0	4	4	0	3	['https://www.hackster.io/products/buy/43384?s=BAhJIhMzMzY0MDcsUHJvamVjdAY6BkVG%0A', 'https://www.hackster.io/products/buy/42768?s=BAhJIhMzMzY0MDcsUHJvamVjdAY6BkVG%0A', 'https://www.hackster.io/products/buy/72941?s=BAhJIhMzMzY0MDcsUHJvamVjdAY6BkVG%0A', 'https://www.hackster.io/products/buy/72942?s=BAhJIhMzMzY0MDcsUHJvamVjdAY6BkVG%0A']	4	{'https://www.newark.com/', 'https://www.avnet.com/'}	2	https://www.avnet.com/	NA	NA	2	0	0	0	0	0	0	0	TRUE	['New York, NY, United States']	23
https://www.hackster.io/LightPro/smilemirror-a38ab1	TRUE	SmileMirror	Full instructions provided	A project that combats anxiety, depression and uplifts one's day one compliment at a time.	15	5/11/2020 16:55:41	5/11/2020 16:55:41	GPL3+	['https://www.hackster.io/arduino', 'https://www.hackster.io/blynk', 'https://www.hackster.io/health', 'https://www.hackster.io/home-automation']	4	['health', 'home automation', 'smart mirror']	3	Intermediate	6 hours	360	1	7	644	1	FALSE	['Andrei Florian']	['https://www.hackster.io/LightPro']	15	3194	7	1	https://github.com/Andrei-Florian/SmileMirror	4	4	0	2	['https://www.hackster.io/products/buy/29528?s=BAhJIhMzMzY0MDgsUHJvamVjdAY6BkVG%0A', 'https://www.hackster.io/products/buy/42742?s=BAhJIhMzMzY0MDgsUHJvamVjdAY6BkVG%0A', 'https://www.hackster.io/products/buy/42749?s=BAhJIhMzMzY0MDgsUHJvamVjdAY6BkVG%0A']	3	{'https://store.arduino.cc', 'https://www.newark.com/'}	2	https://www.newark.com/	NA	NA	2	1	0	0	0	0	0	0	FALSE	['Dublin, Ireland']	12
https://www.hackster.io/jordan-brandes/open-source-social-distancing-meter-6959e5	TRUE	Open Source Social Distancing Meter	Full instructions provided	An open source solution to social distancing that uses inexpensive parts and uncomplicated code.	14	5/11/2020 18:15:35	5/11/2020 18:15:35	MIT	['https://www.hackster.io/covid19', 'https://www.hackster.io/elegooofficial', 'https://www.hackster.io/Sunfounder']	3	['covid19', 'led', 'microcontroller']	3	Intermediate	1 hour	60	0	15	678	1	FALSE	['Jordan Brandes']	['https://www.hackster.io/jordan-brandes']	3	150	1	0	https://hacksterio.s3.amazonaws.com/uploads/attachments/1118109/DistanceMeterLight.ino	8	7	1	1	['https://www.hackster.io/products/buy/72960?s=BAhJIhMzMzY0MjQsUHJvamVjdAY6BkVG%0A', 'https://www.hackster.io/products/buy/72962?s=BAhJIhMzMzY0MjQsUHJvamVjdAY6BkVG%0A', 'https://www.hackster.io/products/buy/72963?s=BAhJIhMzMzY0MjQsUHJvamVjdAY6BkVG%0A', 'https://www.hackster.io/products/buy/72957?s=BAhJIhMzMzY0MjQsUHJvamVjdAY6BkVG%0A', 'https://www.hackster.io/products/buy/72955?s=BAhJIhMzMzY0MjQs…	5	{'https://www.hackster.io/', 'https://www.amazon.com/'}	2	https://www.amazon.com/	NA	NA	0	2	0	0	NA	0	NA	NA	TRUE	['Schaumburg, IL, United States']	5
https://www.hackster.io/lukamali/auditus-and-gladius-d38795	TRUE	Auditus and Gladius	Full instructions provided	Auditus and Gladius are powerful DIY tools for frontline heroes working in the healthcare industry.	15	5/11/2020 21:30:27	5/14/2020 23:13:01	GPL3+	['https://www.hackster.io/3d-printing', 'https://www.hackster.io/voice']	2	['3d printing', 'audio', 'bluetooth', 'mobile app', 'text to speech']	5	Beginner	2 hours	120	0	2	273	1	FALSE	['Luka Mali']	['https://www.hackster.io/lukamali']	5	1116	6	0	https://github.com/dkvaternik/GLADIUS/	3	2	1	1	['https://www.hackster.io/products/buy/72837?s=BAhJIhMzMzU3NjgsUHJvamVjdAY6BkVG%0A']	1	{'https://www.amazon.com'}	1	https://www.amazon.com	NA	NA	0	2	0	0	0	0	0	0	TRUE	['Ljubljana, Slovenia']	22
https://www.hackster.io/kawaii-tech/hacking-menopause-hot-flashes-2dddf5	TRUE	Hacking menopause hot flashes	Showcase (no instructions)	Using IOT to ease hot flashes and avoid night sweats.	10	5/12/2020 2:45:45	5/12/2020 2:45:45		['https://www.hackster.io/adafruit', 'https://www.hackster.io/Espressif', 'https://www.hackster.io/iot', 'https://www.hackster.io/stmicroelectronics', 'https://www.hackster.io/wearables']	5	['bluetooth low energy', 'internet of things', 'mqtt', 'wearables']	4	Intermediate	4 hours	240	1	0	117	2	FALSE	['Nataliaaaaaaaa', 'Abraham Contreras']	['https://www.hackster.io/Natas', 'https://www.hackster.io/Rekabraham']	12	2093	16	1	https://www.hackster.io/code_files/446828/download	4	2	2	6	['https://www.hackster.io/products/buy/72732?s=BAhJIhMzMzUzNzMsUHJvamVjdAY6BkVG%0A', 'https://www.hackster.io/products/buy/72968?s=BAhJIhMzMzUzNzMsUHJvamVjdAY6BkVG%0A']	2	{'https://www.newark.com/', 'https://www.espressif.com/'}	2	https://www.espressif.com/	NA	NA	0	1	0	0	0	0	0	0	TRUE	['Zapopan, JA, Mexico', 'Zapopan, Mexico']	10
https://www.hackster.io/mithun-das/touchless-atm-using-augmented-reality-85de99	TRUE	Touchless ATM using Augmented Reality	Showcase (no instructions)	Touchless keypad such as ATM, Gas station, Store self checkout to prevent spread of COVID-19.	15	5/12/2020 3:11:23	5/12/2020 3:11:23	GPL3+	['https://www.hackster.io/augmented-reality', 'https://www.hackster.io/covid19', 'https://www.hackster.io/Espressif', 'https://www.hackster.io/mqtt', 'https://www.hackster.io/nodemcu', 'https://www.hackster.io/unity']	6	['augmented reality', 'covid19']	2	Intermediate	10 hours	600	0	13	577	1	FALSE	['Mithun Das']	['https://www.hackster.io/mithun-das']	4	316	0	1	https://www.hackster.io/code_files/443177/download	5	3	2	4	['https://www.hackster.io/products/buy/643?s=BAhJIhMzMzM2NjcsUHJvamVjdAY6BkVG%0A', 'https://www.hackster.io/products/buy/37329?s=BAhJIhMzMzM2NjcsUHJvamVjdAY6BkVG%0A', 'https://www.hackster.io/products/buy/72177?s=BAhJIhMzMzM2NjcsUHJvamVjdAY6BkVG%0A']	3	{'https://www.adafruit.com/', 'https://www.banggood.com', 'https://www.amazon.com/'}	3	https://www.banggood.com	NA	NA	0	2	0	0	NA	0	NA	NA	TRUE	['Niantic, CT, United States']	24
https://www.hackster.io/ankurverma608/the-b-nd-e190dc	TRUE	The B&ND	Full instructions provided	Monitoring your vitality on the go with BLE5.0, AI & a bunch of cool sensors..	15	5/12/2020 15:47:07	5/13/2020 2:49:48	MIT	['https://www.hackster.io/arduino', 'https://www.hackster.io/brown-dog-gadgets', 'https://www.hackster.io/health', 'https://www.hackster.io/maxim-integrated', 'https://www.hackster.io/nordic-semiconductor', 'https://www.hackster.io/sensors', 'https://www.hackster.io/sparkfun', 'https://www.hackster.io/wearables']	8	['healthcare', 'nrf52', 'open source hardware', 'sensor', 'wearables']	5	Advanced	Over 3 days	4320	1	3	724	1	FALSE	['Night R']	['https://www.hackster.io/ankurverma608']	2	1428	0	1	https://github.com/ankur608/Hack-the-Pause-AARP/tree/master/B%26ND_CODE	9	7	1	2	['https://www.hackster.io/products/buy/19512?s=BAhJIhMzMzY2MDYsUHJvamVjdAY6BkVG%0A', 'https://www.hackster.io/products/buy/57920?s=BAhJIhMzMzY2MDYsUHJvamVjdAY6BkVG%0A', 'https://www.hackster.io/products/buy/32454?s=BAhJIhMzMzY2MDYsUHJvamVjdAY6BkVG%0A']	3	{'https://www.browndoggadgets.com/', 'https://www.sparkfun.com/', 'https://www.maximintegrated.com'}	3	https://www.maximintegrated.com	NA	NA	0	6	0	0	0	0	0	0	TRUE	['Barabanki, India']	29
https://www.hackster.io/deodates/smart-band-for-monitoring-hot-flashes-4f3ade	TRUE	Smart Band for Monitoring Hot flashes	Full instructions provided	A simple and effective smart band wearable device to monitor and track the occurrence of hot flashes.	17	5/12/2020 18:10:06	5/12/2020 20:40:54	GPL3+	['https://www.hackster.io/health', 'https://www.hackster.io/home-automation', 'https://www.hackster.io/iot', 'https://www.hackster.io/onsemi']	4	['healthcare', 'internet of things', 'smart appliances']	3	Intermediate	20 hours	1200	1	0	81	2	FALSE	['Cris Thomas', 'Jiss Joseph Thomas']	['https://www.hackster.io/crisdeodates', 'https://www.hackster.io/jissdeodates']	5	3068	4	1	https://www.hackster.io/code_files/447040/download	5	5	0	3	['https://www.hackster.io/products/buy/42134?s=BAhJIhMzMzY2MzQsUHJvamVjdAY6BkVG%0A', 'https://www.hackster.io/products/buy/45820?s=BAhJIhMzMzY2MzQsUHJvamVjdAY6BkVG%0A', 'https://www.hackster.io/products/buy/31245?s=BAhJIhMzMzY2MzQsUHJvamVjdAY6BkVG%0A', 'https://www.hackster.io/products/buy/284?s=BAhJIhMzMzY2MzQsUHJvamVjdAY6BkVG%0A']	4	{'https://www.sparkfun.com', 'https://www.newark.com/', 'https://www.avnet.com/', 'https://www.adafruit.com'}	4	https://www.avnet.com/	NA	NA	0	1	0	0	0	0	0	0	TRUE	['Genoa, Italy', 'Kottayam, India']	28
https://www.hackster.io/Nahian/automated-physiotherapy-machine-9fd0e0	TRUE	Automated Physiotherapy Machine	Showcase (no instructions)	A machine to reduce bone loss & improve health of woman to fight one common symptom of menopause	18	5/12/2020 23:08:42	5/13/2020 0:01:05	CC BY-SA	['https://www.hackster.io/autodesk', 'https://www.hackster.io/health', 'https://www.hackster.io/robotics']	3	['exercise', 'health', 'robotics']	3	Advanced	Over 4 days	5760	0	5	109	1	FALSE	['Nahian hossain']	['https://www.hackster.io/Nahian']	4	306	1	1	https://www.hackster.io/code_files/447098/download	24	2	0	3	['https://www.hackster.io/products/buy/73070?s=BAhJIhMzMzY2NzMsUHJvamVjdAY6BkVG%0A', 'https://www.hackster.io/products/buy/24506?s=BAhJIhMzMzY2NzMsUHJvamVjdAY6BkVG%0A']	2	{'https://www.ti.com/', 'https://jsnovotech.en.made-in-china.com/'}	2	https://jsnovotech.en.made-in-china.com/	NA	NA	0	0	0	0	0	0	0	0	FALSE	['Dhaka, Bangladesh']	17
https://www.hackster.io/Meadeor/meno-mirror-menopause-symptom-management-system-dc98db	TRUE	Meno-Mirror (menopause symptom management system)	Full instructions provided	This mirror-display allows for information to be display through the mirror and acts as a symptom management computer; pills/hydration/temp.	19	5/13/2020 2:17:57	5/13/2020 2:17:57	CC BY-SA	['https://www.hackster.io/autodesk', 'https://www.hackster.io/home-automation', 'https://www.hackster.io/raspberry-pi', 'https://www.hackster.io/seeed', 'https://www.hackster.io/voice']	5	['gui', 'home automation', 'smart appliances', 'smart mirror', 'voice control']	5	Advanced	Over 33 days	47520	1	2	269	1	FALSE	['Fin Mead']	['https://www.hackster.io/Meadeor']	4	2797	1	1	https://github.com/mr-finnie-mac/mirror-meno	16	7	6	5	['https://www.hackster.io/products/buy/19209?s=BAhJIhMzMjU2OTYsUHJvamVjdAY6BkVG%0A', 'https://www.hackster.io/products/buy/49831?s=BAhJIhMzMjU2OTYsUHJvamVjdAY6BkVG%0A', 'https://www.hackster.io/products/buy/50331?s=BAhJIhMzMjU2OTYsUHJvamVjdAY6BkVG%0A', 'https://www.hackster.io/products/buy/43086?s=BAhJIhMzMjU2OTYsUHJvamVjdAY6BkVG%0A']	4	{'https://www.seeedstudio.co', 'https://www.newark.com/'}	2	https://www.newark.com/	NA	NA	5	9	0	0	0	0	0	0	TRUE	['Ipswich, United Kingdom']	33
https://www.hackster.io/Makerfabs01/20-second-hand-washing-timer-for-covid-19-e6187e	TRUE	20 Second Hand Washing Timer for COVID-19	Full instructions provided	How to ensure we have washed for 20s? I made this 20 Second Hand Washing Timer for COVID-19. You can easily know the time and when time	27	5/13/2020 6:54:39	5/13/2020 7:09:35	GPL3+	['https://www.hackster.io/covid19', 'https://www.hackster.io/displays', 'https://www.hackster.io/iot', 'https://www.hackster.io/python-on-hardware']	4	['covid19', 'display', 'internet of things', 'python']	4	Beginner	1 hour	60	0	4	212	1	FALSE	['Makerfabs01']	['https://www.hackster.io/Makerfabs01']	6	360	4	0	https://www.hackster.io/code_files/447198/download	1	1	0	0	['https://www.hackster.io/products/buy/73102?s=BAhJIhMzMzY3MjcsUHJvamVjdAY6BkVG%0A']	1	{'https://www.makerfabs.com/'}	1	https://www.makerfabs.com/	NA	NA	0	0	0	0	0	0	0	0	TRUE	['Shenzhen, China']	1
https://www.hackster.io/thetinkerers/slip-stream-a5c9af	TRUE	Slip Stream	Full instructions provided	Slip Stream is a wearable/garment which enhances thermal comfort by circulating temperature controlled water through channels.	16	5/13/2020 7:21:01	5/15/2020 2:41:58		['https://www.hackster.io/arduino', 'https://www.hackster.io/digilent', 'https://www.hackster.io/robotics', 'https://www.hackster.io/wearables']	4	['fashion', 'motor', 'robotics', 'wearables']	4	Advanced	Over 2 days	2880	1	5	921	3	FALSE	['Saptarshi Sadhu', 'shreya sadhu', 'Aditi']	['https://www.hackster.io/Sap_pro', 'https://www.hackster.io/shreyajhum', 'https://www.hackster.io/aditi2']	4	707	0	1	https://www.hackster.io/code_files/447197/download	15	9	4	0	['https://www.hackster.io/products/buy/19172?s=BAhJIhMzMzY3MTYsUHJvamVjdAY6BkVG%0A', 'https://www.hackster.io/products/buy/37329?s=BAhJIhMzMzY3MTYsUHJvamVjdAY6BkVG%0A', 'https://www.hackster.io/products/buy/73094?s=BAhJIhMzMzY3MTYsUHJvamVjdAY6BkVG%0A', 'https://www.hackster.io/products/buy/48550?s=BAhJIhMzMzY3MTYsUHJvamVjdAY6BkVG%0A', 'https://www.hackster.io/products/buy/73095?s=BAhJIhMzMzY3MTYs…	9	{'https://www.newark.com/', 'http://lowes', 'https://www.amazon.in/', 'https://store.digilentinc.com/', 'https://www.adafruit.com/'}	5	https://www.amazon.in/	NA	NA	2	1	0	0	0	0	0	0	FALSE	[]	0
https://www.hackster.io/henry-mayne/diy-ultraviolet-sterilization-device-uvclean-7d31b1	TRUE	DIY Ultraviolet Sterilization Device (UVClean)	Showcase (no instructions)	Protect yourself from COVID-19 with this all new device! The UVClean emits UVC radiation that destroys the DNA of viruses and bacteria.	22	5/13/2020 16:48:30	5/15/2020 12:54:09	GPL3+	['https://www.hackster.io/arduino', 'https://www.hackster.io/covid19', 'https://www.hackster.io/taydaelectronics']	3	['covid19']	1	Intermediate		NA	0	15	3546	1	FALSE	['Henry Mayne']	['https://www.hackster.io/henry-mayne']	1	294	3	1	https://www.hackster.io/code_files/447307/download	14	12	2	1	['https://www.hackster.io/products/buy/73138?s=BAhJIhMzMzY4MTMsUHJvamVjdAY6BkVG%0A', 'https://www.hackster.io/products/buy/73140?s=BAhJIhMzMzY4MTMsUHJvamVjdAY6BkVG%0A', 'https://www.hackster.io/products/buy/73141?s=BAhJIhMzMzY4MTMsUHJvamVjdAY6BkVG%0A', 'https://www.hackster.io/products/buy/73142?s=BAhJIhMzMzY4MTMsUHJvamVjdAY6BkVG%0A', 'https://www.hackster.io/products/buy/73143?s=BAhJIhMzMzY4MTMs…	11	{'https://www.taydaelectronics.com/', 'https://www.newark.com/', 'http://lowes', 'https://www.amazon.com/'}	4	https://www.amazon.com/	NA	NA	2	3	0	0	NA	0	NA	NA	FALSE	[]	0
https://www.hackster.io/edwinkestler/iot-self-sanitizing-trashbin-for-disposable-face-mask-d9234c	TRUE	IoT self sanitizing TrashBin for disposable face mask	Work in progress	Disposable face masks are a bio hazard by them self UV light has been proven to disinfect them so they can be safely collected and diposed.	26	5/13/2020 17:48:51	5/25/2020 14:22:56	CC BY-NC-ND	['https://www.hackster.io/covid19', 'https://www.hackster.io/google', 'https://www.hackster.io/iot', 'https://www.hackster.io/pimoroni', 'https://www.hackster.io/sigfox', 'https://www.hackster.io/sparkfun']	6	['covid19', 'internet of things']	2	Intermediate	Over 3 days	4320	0	5	150	1	FALSE	['Edwin Kestler']	['https://www.hackster.io/edwinkestler']	0	328	0	1	https://github.com/EdwinKestler/self_sanitizing_IoT_trash_bin.git	13	10	0	5	['https://www.hackster.io/products/buy/73155?s=BAhJIhMzMzY4MjksUHJvamVjdAY6BkVG%0A', 'https://www.hackster.io/products/buy/893?s=BAhJIhMzMzY4MjksUHJvamVjdAY6BkVG%0A', 'https://www.hackster.io/products/buy/34219?s=BAhJIhMzMzY4MjksUHJvamVjdAY6BkVG%0A', 'https://www.hackster.io/products/buy/40103?s=BAhJIhMzMzY4MjksUHJvamVjdAY6BkVG%0A', 'https://www.hackster.io/products/buy/19178?s=BAhJIhMzMzY4MjksUH…	9	{'https://www.digikey.com/', 'https://www.newark.com', 'https://www.newark.com/', 'https://www.dfrobot.com/', 'https://www.wholesalesolar.com/', 'https://shop.pimoroni.com/', 'https://www.sparkfun.com'}	7	https://www.dfrobot.com/	NA	NA	3	1	0	0	NA	0	NA	NA	TRUE	['Guatemala, Guatemala']	12
https://www.hackster.io/greg-loouq/developing-embedded-samd-applications-with-vs-code-arduino-cccb7c	TRUE	Developing Embedded SAMD Applications with VS Code Arduino	Protip	Ready to move past the Arduino IDE? Here is one alternative path to look at: Visual Studio Code Arduino and the SAMD21 MCU.	23	5/13/2020 18:20:48	5/13/2020 18:20:49	MIT	['https://www.hackster.io/adafruit', 'https://www.hackster.io/iot', 'https://www.hackster.io/microsoft']	3	['embedded', 'internet of things']	2	Advanced	8 hours	480	0	10	1424	1	FALSE	['Greg Terrell']	['https://www.hackster.io/greg-loouq']	12	3230	5	0	https://github.com/LooUQ/DevelopingInVSCodeArduinoCompanionFiles	3	3	0	2	['https://www.hackster.io/products/buy/73153?s=BAhJIhMzMzY4MjYsUHJvamVjdAY6BkVG%0A', 'https://www.hackster.io/products/buy/73154?s=BAhJIhMzMzY4MjYsUHJvamVjdAY6BkVG%0A']	2	{'https://www.adafruit.com/'}	1	https://www.adafruit.com/	NA	NA	0	1	0	0	NA	0	NA	NA	TRUE	['Traverse City, MI, United States']	35
https://www.hackster.io/giulio-pons/really-homemade-oximeter-sensor-7cf6a1	TRUE	Really Homemade Oximeter Sensor	Full instructions provided	How to make an oximeter sensor to measure heartbeat and oxygen saturation in blood, using a few components that any maker already has.	23	5/13/2020 21:15:39	5/18/2020 12:28:46	CC BY-NC	['https://www.hackster.io/arduino', 'https://www.hackster.io/covid19', 'https://www.hackster.io/debugging', 'https://www.hackster.io/fitness', 'https://www.hackster.io/sensors']	5	['covid19', 'heart rate', 'medical device', 'sensor', 'signal processing']	5	Intermediate	4 hours	240	0	32	7214	1	FALSE	['Giulio Pons']	['https://www.hackster.io/giulio-pons']	7	1704	5	2	https://www.hackster.io/code_files/446401/download	11	9	1	1	['https://www.hackster.io/products/buy/49200?s=BAhJIhMzMzIzMTQsUHJvamVjdAY6BkVG%0A', 'https://www.hackster.io/products/buy/74103?s=BAhJIhMzMzIzMTQsUHJvamVjdAY6BkVG%0A', 'https://www.hackster.io/products/buy/56525?s=BAhJIhMzMzIzMTQsUHJvamVjdAY6BkVG%0A', 'https://www.hackster.io/products/buy/37908?s=BAhJIhMzMzIzMTQsUHJvamVjdAY6BkVG%0A', 'https://www.hackster.io/products/buy/37918?s=BAhJIhMzMzIzMTQs…	9	{'https://uk.farnell.com/', 'https://www.newark.com/', 'https://www.dfrobot.com/'}	3	https://www.newark.com/	NA	NA	4	0	0	0	NA	0	NA	NA	TRUE	['Milan, Italy']	31
https://www.hackster.io/342745/healthyworker-facemask-addon-6e1904	TRUE	HealthyWorker: Facemask addon	Work in progress	Taking care of workers' health in your work environment!	9	5/14/2020 8:54:58	5/22/2020 11:01:01	MIT	['https://www.hackster.io/covid19', 'https://www.hackster.io/health', 'https://www.hackster.io/iot', 'https://www.hackster.io/seeed', 'https://www.hackster.io/wearables']	5	['covid19', 'health', 'internet of things', 'temperature', 'wearables']	5	Beginner	2.1 hours	126	0	12	710	4	FALSE	['Rok Štrucelj', 'Tilen Cvenkel', 'Kris Ambroželi', 'klemenpevec', 'Luka Mali']	['https://www.hackster.io/strucl113', 'https://www.hackster.io/tc1475', 'https://www.hackster.io/kris-ambrozeli', 'https://www.hackster.io/klemenpevec', 'https://www.hackster.io/lukamali']	7	549	0	1	https://www.hackster.io/code_files/448504/download	6	4	2	2	['https://www.hackster.io/products/buy/73187?s=BAhJIhMzMzY5MTMsUHJvamVjdAY6BkVG%0A', 'https://www.hackster.io/products/buy/73188?s=BAhJIhMzMzY5MTMsUHJvamVjdAY6BkVG%0A', 'https://www.hackster.io/products/buy/37200?s=BAhJIhMzMzY5MTMsUHJvamVjdAY6BkVG%0A', 'https://www.hackster.io/products/buy/37919?s=BAhJIhMzMzY5MTMsUHJvamVjdAY6BkVG%0A']	4	{'http://colibri.st', 'https://www.newark.com/', 'https://si.farnell.com/', 'https://www.seeedstudio.com/'}	4	http://colibri.st	NA	NA	0	1	0	0	0	0	0	0	TRUE	['Ljubljana, Slovenia', 'Ljubljana, Slovenia']	4.4
https://www.hackster.io/Vilaksh/menf-meet-every-new-friend-ab4b4e	TRUE	MENF - Meet Every New Friend	NA	Engage more with friends without worrying about menopause problems. Active gel cooling, cloud functions, BLE, social interactivity.	17	5/14/2020 10:26:07	5/14/2020 10:26:07	GPL3+	NA	6	NA	5	NA	NA	NA	1	0	144	1	FALSE	['Sumit']	['https://www.hackster.io/vilaksh']	14	5839	19	6	https://www.hackster.io/code_files/445500/download	11	7	3	3	['https://www.hackster.io/products/buy/28297?s=BAhJIhMzMzQwOTIsUHJvamVjdAY6BkVG%0A', 'https://www.hackster.io/products/buy/32454?s=BAhJIhMzMzQwOTIsUHJvamVjdAY6BkVG%0A', 'https://www.hackster.io/products/buy/39447?s=BAhJIhMzMzQwOTIsUHJvamVjdAY6BkVG%0A', 'https://www.hackster.io/products/buy/44577?s=BAhJIhMzMzQwOTIsUHJvamVjdAY6BkVG%0A', 'https://www.hackster.io/products/buy/42759?s=BAhJIhMzMzQwOTIs…	7	{'https://www.newark.com/', 'https://www.dfrobot.com/', 'https://store.particle.io/', 'https://www.browndoggadgets.com/', 'https://www.amazon.com/'}	5	https://www.dfrobot.com/	NA	NA	4	2	0	0	NA	0	NA	NA	TRUE	['Jamshedpur, India']	32
https://www.hackster.io/Aman_Singal/fakevid-fb4094	TRUE	FakeVid	Protip	Innovated a multi-utility Covid19 Fake News Detection App with extra features such as live tracker, awareness, feedback sections.	18	5/14/2020 11:44:04	5/14/2020 11:43:56	MIT	['https://www.hackster.io/covid19', 'https://www.hackster.io/google', 'https://www.hackster.io/heroku', 'https://www.hackster.io/ML', 'https://www.hackster.io/tensorflow']	5	['api', 'cloud', 'covid19', 'machine learning', 'tracking']	5	Advanced		NA	0	5	133	1	FALSE	['Aman Singal']	['https://www.hackster.io/Aman_Singal']	0	12	2	1	https://github.com/AmanSingal/FakeNewsDetection-ML-Deploy	0	0	0	4	[]	0	set()	0		NA	NA	0	0	0	0	0	0	0	0	FALSE	[]	0
https://www.hackster.io/nishanchettri/contactless-prescriptions-for-disease-control-3322b4	TRUE	Contactless Prescriptions for disease control	Full instructions provided	The most vulnerable people are Health workers. Lets protect them with contact-less prescription and medical management.	16	5/14/2020 17:24:26	5/17/2020 9:57:10	LGPL	['https://www.hackster.io/Espressif', 'https://www.hackster.io/iot', 'https://www.hackster.io/itead']	3	['automation', 'embedded', 'internet of things', 'medical device']	4	Advanced		NA	0	2	121	1	FALSE	['nishanchettri']	['https://www.hackster.io/nishanchettri']	1	861	3	1	https://github.com/nishanchettri/contactless-prescriptions	6	4	2	3	['https://www.hackster.io/products/buy/597?s=BAhJIhMzMzY5NTIsUHJvamVjdAY6BkVG%0A', 'https://www.hackster.io/products/buy/9249?s=BAhJIhMzMzY5NTIsUHJvamVjdAY6BkVG%0A']	2	{'https://www.banggood.com', 'https://www.itead.cc'}	2	https://www.banggood.com	NA	NA	0	4	0	0	0	0	0	0	TRUE	['Darjeeling, India']	7
https://www.hackster.io/edersonamgarten/automatic-covid-safety-instructions-reminder-79f456	TRUE	Automatic COVID Safety Instructions Reminder	Full instructions provided	This electronic circuit serves to introduce automatic reminders about the use of masks and hygiene for residents of buildings or houses.	21	5/14/2020 20:33:13	5/15/2020 15:09:08	MIT	['https://www.hackster.io/covid19', 'https://www.hackster.io/sparkfun']	2	['covid19', 'mp3', 'reminder']	3	Beginner	4 hours	240	0	8	385	1	FALSE	['Ederson Amgarten']	['https://www.hackster.io/edersonamgarten']	0	103	0	1		6	5	1	0	['https://www.hackster.io/products/buy/73203?s=BAhJIhMzMzY5OTYsUHJvamVjdAY6BkVG%0A', 'https://www.hackster.io/products/buy/271?s=BAhJIhMzMzY5OTYsUHJvamVjdAY6BkVG%0A', 'https://www.hackster.io/products/buy/454?s=BAhJIhMzMzY5OTYsUHJvamVjdAY6BkVG%0A', 'https://www.hackster.io/products/buy/42766?s=BAhJIhMzMzY5OTYsUHJvamVjdAY6BkVG%0A', 'https://www.hackster.io/products/buy/279?s=BAhJIhMzMzY5OTYsUHJvam…	5	{'https://www.sparkfun.com', 'https://www.newark.com/', 'https://www.curtocircuito.com.br/', 'https://www.adafruit.com'}	4	https://www.sparkfun.com	NA	NA	2	0	0	0	NA	0	NA	NA	FALSE	[]	0
https://www.hackster.io/mokohack/beacon-lorawan-in-covid-19-contact-tracing-solution-bd9d3c	TRUE	Beacon & LoRaWAN in Covid-19 Contact Tracing Solution	Protip	BLE Wristband Beacon & LoRaWAN Wearables in Covid-19 Contact Tracing Solution	11	5/15/2020 6:59:05	5/15/2020 7:08:29		['https://www.hackster.io/broadcom', 'https://www.hackster.io/cisco']	2	['beacon', 'lora']	2	Advanced	Over 2 days	2880	0	0	168	1	FALSE	['mokohack']	['https://www.hackster.io/mokohack']	0	74	1	0		4	3	1	1	['https://www.hackster.io/products/buy/73246?s=BAhJIhMzMzcxMjEsUHJvamVjdAY6BkVG%0A', 'https://www.hackster.io/products/buy/73247?s=BAhJIhMzMzcxMjEsUHJvamVjdAY6BkVG%0A']	2	{'https://www.mokosmart.com/'}	1	https://www.mokosmart.com/	NA	NA	0	1	0	0	0	0	0	0	TRUE	['Hong Kong, Hong Kong']	1
https://www.hackster.io/suvarnarani23/covid-19-sms-alert-57f6dc	TRUE	COVID-19 SMS Alert	Full instructions provided	Here is the COVID-19 SMS system to send you an alert when you violate the lockdown rule by stepping out of house so Stay Home and Stay Safe.	28	5/15/2020 7:23:50	5/15/2020 7:29:40	GPL3+	['https://www.hackster.io/covid19', 'https://www.hackster.io/twilio', 'https://www.hackster.io/Ubuntu']	3	['alert', 'covid19']	2	Beginner	1 hour	60	0	2	130	1	FALSE	['suvarna rani']	['https://www.hackster.io/suvarnarani23']	5	469	3	1	https://www.hackster.io/code_files/447740/download	4	4	0	3	['https://www.hackster.io/products/buy/42751?s=BAhJIhMzMzcxMTAsUHJvamVjdAY6BkVG%0A', 'https://www.hackster.io/products/buy/42742?s=BAhJIhMzMzcxMTAsUHJvamVjdAY6BkVG%0A', 'https://www.hackster.io/products/buy/38498?s=BAhJIhMzMzcxMTAsUHJvamVjdAY6BkVG%0A', 'https://www.hackster.io/products/buy/420?s=BAhJIhMzMzcxMTAsUHJvamVjdAY6BkVG%0A']	4	{'https://www.newark.com/', 'https://store.boltiot.com', 'https://www.adafruit.com'}	3	https://www.newark.com/	NA	NA	2	0	0	0	0	0	0	0	FALSE	[]	0
https://www.hackster.io/343007/remote-elderly-home-care-via-privacy-preserving-surveillance-6e23aa	TRUE	Remote Elderly Home Care via Privacy Preserving Surveillance	Work in progress	COVID19 isolated at home many of us, including our elderly family members. Left unattended they are prone to risks such as falls, gas leaks,	24	5/15/2020 11:56:12	5/15/2020 12:25:25		['https://www.hackster.io/ML', 'https://www.hackster.io/raspberry-pi', 'https://www.hackster.io/tensorflow']	3	['artificial intelligence']	1	Advanced	10 hours	600	0	0	248	1	TRUE	['Ivelin Ivanov']	['https://www.hackster.io/yana-vasileva']	7	470	3	0	https://github.com/orgs/ambianic/projects/1	2	2	0	3	['https://www.hackster.io/products/buy/61211?s=BAhJIhMzMzcxNzUsUHJvamVjdAY6BkVG%0A']	1	{'https://www.newark.com/'}	1	https://www.newark.com/	NA	NA	0	2	0	0	0	0	0	0	FALSE	[]	0
https://www.hackster.io/adoorable/adoorable-touchless-dooropener-b12df4	TRUE	adoorable touchless dooropener	Full instructions provided	Are you annoyed that touching door traps during COVID is a necessity? Build an adoorable and your problems are gone!	20	5/15/2020 13:42:15	5/16/2020 11:36:02	GPL3+	['https://www.hackster.io/arduino', 'https://www.hackster.io/health', 'https://www.hackster.io/home-automation', 'https://www.hackster.io/makeblock']	4	['health', 'home automation', 'smart appliances']	3	Beginner		NA	0	0	632	1	FALSE	['adoorable']	['https://www.hackster.io/adoorable']	1	231	2	1	https://www.hackster.io/code_files/447663/download	339	14	11	1	['https://www.hackster.io/products/buy/73212?s=BAhJIhMzMzQwMTAsUHJvamVjdAY6BkVG%0A', 'https://www.hackster.io/products/buy/73213?s=BAhJIhMzMzQwMTAsUHJvamVjdAY6BkVG%0A', 'https://www.hackster.io/products/buy/73214?s=BAhJIhMzMzQwMTAsUHJvamVjdAY6BkVG%0A', 'https://www.hackster.io/products/buy/73215?s=BAhJIhMzMzQwMTAsUHJvamVjdAY6BkVG%0A', 'https://www.hackster.io/products/buy/73216?s=BAhJIhMzMzQwMTAs…	11	{'https://www.tesa.com/', 'https://www.adafruit.com', 'https://b2b.makeblock.com/', 'https://www.conrad.ch/', 'http://www.openplatform.cc/index.php/', 'https://store.arduino.cc/'}	6	https://www.conrad.ch/	NA	NA	0	10	0	0	0	0	0	0	FALSE	[]	0
https://www.hackster.io/Mayukhmali_Das/covid-19-prevention-and-detection-ultimate-solution-160b87	TRUE	Covid-19 Prevention and Detection Ultimate solution	Full instructions provided	This blog includes all the important projects that you can easily do at home. I made all these projects under 2 weeks spending 2 hours/day .	26	5/15/2020 15:11:50	5/16/2020 6:26:00	LGPL	['https://www.hackster.io/covid19', 'https://www.hackster.io/home-automation', 'https://www.hackster.io/ML', 'https://www.hackster.io/raspberry-pi', 'https://www.hackster.io/robotics']	5	['arduino bluetooth projects', 'covid19', 'home automation', 'machine learning', 'robotics']	5	Beginner	2 hours	120	0	18	7113	1	FALSE	['MAYUKHMALI DAS']	['https://www.hackster.io/Mayukhmali_Das']	0	892	6	1	https://github.com/Smartmayukh/Covid-19-fake-news-	5	5	0	0	['https://www.hackster.io/products/buy/42741?s=BAhJIhMzMzcxOTYsUHJvamVjdAY6BkVG%0A', 'https://www.hackster.io/products/buy/893?s=BAhJIhMzMzcxOTYsUHJvamVjdAY6BkVG%0A', 'https://www.hackster.io/products/buy/37329?s=BAhJIhMzMzcxOTYsUHJvamVjdAY6BkVG%0A', 'https://www.hackster.io/products/buy/19209?s=BAhJIhMzMzcxOTYsUHJvamVjdAY6BkVG%0A', 'https://www.hackster.io/products/buy/42742?s=BAhJIhMzMzcxOTYsUH…	5	{'https://www.sparkfun.com', 'https://www.newark.com/', 'https://www.adafruit.com/'}	3	https://www.newark.com/	NA	NA	5	0	0	0	NA	0	NA	NA	FALSE	['Kolkata, India']	12
https://www.hackster.io/dlpashkow/arduino-hand-wash-timer-95c92f	TRUE	Arduino Hand Wash Timer	Full instructions provided	This timer operates completely hands free and provides an accurate amount of time needed to wash your hands.	18	5/15/2020 19:10:40	6/1/2020 20:45:02	CC BY-NC	['https://www.hackster.io/covid19', 'https://www.hackster.io/sensors', 'https://www.hackster.io/sparkfun']	3	['covid19', 'human welfare', 'sensor']	3	Intermediate		NA	0	1	214	1	FALSE	['dlpashkow']	['https://www.hackster.io/dlpashkow']	7	841	1	1	https://www.hackster.io/code_files/447725/download	5	5	0	2	['https://www.hackster.io/products/buy/43849?s=BAhJIhMzMzcwOTQsUHJvamVjdAY6BkVG%0A', 'https://www.hackster.io/products/buy/893?s=BAhJIhMzMzcwOTQsUHJvamVjdAY6BkVG%0A', 'https://www.hackster.io/products/buy/73245?s=BAhJIhMzMzcwOTQsUHJvamVjdAY6BkVG%0A', 'https://www.hackster.io/products/buy/73382?s=BAhJIhMzMzcwOTQsUHJvamVjdAY6BkVG%0A', 'https://www.hackster.io/products/buy/73866?s=BAhJIhMzMzcwOTQsUH…	5	{'https://www.sparkfun.com', 'https://www.newark.com/', 'https://www.sparkfun.com/', 'https://www.amazon.com/'}	4	https://www.sparkfun.com/	NA	30	0	0	0	0	0	0	0	0	FALSE	[]	0
https://www.hackster.io/H0meMadeGarbage/pulse-oximeter-using-wio-terminal-37b7dd	TRUE	Pulse Oximeter Using Wio Terminal	Full instructions provided	I made a pulse oximeter using Seeed Wio Terminal.	9	5/16/2020 2:10:09	5/20/2020 13:33:43	LGPL	['https://www.hackster.io/covid19', 'https://www.hackster.io/health', 'https://www.hackster.io/seeed', 'https://www.hackster.io/sparkfun']	4	['covid19', 'healthcare']	2	Intermediate	2 hours	120	0	2	431	1	FALSE	['HomeMadeGarbage']	['https://www.hackster.io/H0meMadeGarbage']	5	154	7	0	https://www.hackster.io/code_files/447965/download	2	2	0	1	['https://www.hackster.io/products/buy/73278?s=BAhJIhMzMzcyODksUHJvamVjdAY6BkVG%0A', 'https://www.hackster.io/products/buy/1003?s=BAhJIhMzMzcyODksUHJvamVjdAY6BkVG%0A']	2	{'https://www.sparkfun.com', 'https://www.seeedstudio.com/'}	2	https://www.seeedstudio.com/	NA	NA	0	0	0	0	0	0	0	0	TRUE	['Sapporo, Japan']	9
https://www.hackster.io/Ontherocks/indoor-air-quality-traffic-light-7abeda	TRUE	Indoor-air-quality-traffic-light	Protip	Indoor air quality traffic light with display and Mqtt support ( ESP32, BME280, CCS811, TM1637, Neopixel, Mqtt) with Micropython	19	5/16/2020 6:31:05	6/2/2020 15:42:50	Apache-2.0	['https://www.hackster.io/enviro-sense', 'https://www.hackster.io/home-automation', 'https://www.hackster.io/sensors']	3	['environmental sensing', 'esp', 'home automation', 'micropython', 'mqtt']	5	Intermediate	3 hours	180	0	0	138	1	FALSE	['DAN']	['https://www.hackster.io/Ontherocks']	2	432	2	1	https://www.hackster.io/code_files/448004/download	7	7	0	0	['https://www.hackster.io/products/buy/72866?s=BAhJIhMzMzUyMTMsUHJvamVjdAY6BkVG%0A', 'https://www.hackster.io/products/buy/49677?s=BAhJIhMzMzUyMTMsUHJvamVjdAY6BkVG%0A', 'https://www.hackster.io/products/buy/72864?s=BAhJIhMzMzUyMTMsUHJvamVjdAY6BkVG%0A', 'https://www.hackster.io/products/buy/72865?s=BAhJIhMzMzUyMTMsUHJvamVjdAY6BkVG%0A', 'https://www.hackster.io/products/buy/72867?s=BAhJIhMzMzUyMTMs…	5	{'https://www.newark.com/', 'https://www.az-delivery.de/'}	2	https://www.az-delivery.de/	NA	NA	0	2	0	0	0	0	0	0	FALSE	[]	0
https://www.hackster.io/ashshaks/how-to-make-arduino-piano-keyboard-ccaa6a	TRUE	How to make Arduino Piano keyboard	Full instructions provided	You can arduino piano keyboard with piano notes	8	5/16/2020 8:48:51	5/28/2020 3:59:25		['https://www.hackster.io/arduino', 'https://www.hackster.io/displays', 'https://www.hackster.io/games', 'https://www.hackster.io/home-automation', 'https://www.hackster.io/sparkfun', 'https://www.hackster.io/utsource']	7	['display', 'games', 'home automation', 'smart appliances']	5	Beginner		NA	0	4	950	1	FALSE	['Sharifdeen Ashshak']	['https://www.hackster.io/ashshaks']	7	166	2	1	https://www.hackster.io/code_files/448031/download	16	6	0	1	['https://www.hackster.io/products/buy/42741?s=BAhJIhMzMzczMjEsUHJvamVjdAY6BkVG%0A', 'https://www.hackster.io/products/buy/42749?s=BAhJIhMzMzczMjEsUHJvamVjdAY6BkVG%0A', 'https://www.hackster.io/products/buy/66591?s=BAhJIhMzMzczMjEsUHJvamVjdAY6BkVG%0A', 'https://www.hackster.io/products/buy/42756?s=BAhJIhMzMzczMjEsUHJvamVjdAY6BkVG%0A', 'https://www.hackster.io/products/buy/42742?s=BAhJIhMzMzczMjEs…	6	{'https://www.newark.com/', 'https://www.utsource.net', 'https://www.adafruit.com'}	3	https://www.newark.com/	NA	NA	4	0	0	0	NA	0	NA	NA	FALSE	[]	0
https://www.hackster.io/detectnow/detectnow-e1af26	TRUE	DetectNow	Work in progress	Deep learning to detect biosignals of the cough of COVID-19 from recordings.	12	5/16/2020 11:48:40	6/3/2020 9:22:20	MIT	['https://www.hackster.io/debugging', 'https://www.hackster.io/ML']	2	['cloud', 'machine learning', 'signal processing']	3	Expert		NA	0	5	408	4	FALSE	['Muhammad Zeeshan Karamat', 'Melia Fleischmann', 'Mohamed Amr', 'Gabriel Brandle']	['https://www.hackster.io/muhammadzeeshan020', 'https://www.hackster.io/melia', 'https://www.hackster.io/mamrsocial', 'https://www.hackster.io/gabriel-brandle']	8	676	4	1	https://github.com/shresthagrawal/detect-now	0	0	0	1	[]	0	set()	0		NA	NA	0	0	0	0	NA	0	NA	NA	TRUE	['Munich, Germany', 'Munich, Germany']	6
https://www.hackster.io/yayi-make/connected-visor-0bc25d	TRUE	Connected Visor	Work in progress	A connected protective visor which helps to respect preventive measures against covid19	12	5/16/2020 12:58:48	5/16/2020 20:34:11		['https://www.hackster.io/android', 'https://www.hackster.io/arduino', 'https://www.hackster.io/autodesk', 'https://www.hackster.io/covid19', 'https://www.hackster.io/iot', 'https://www.hackster.io/mit-app-inventor']	6	['covid19', 'distance', 'internet of things', 'temperature', 'timer']	5	Intermediate	6 hours	360	0	7	1356	2	FALSE	['Mamane Kabirou Ousseini', 'Seydou Gnali Ousman']	['https://www.hackster.io/mkabiroussein', 'https://www.hackster.io/hcouk2']	3	227	0	4	https://www.hackster.io/code_files/447890/download	14	12	2	3	['https://www.hackster.io/products/buy/19172?s=BAhJIhMzMzcyMTQsUHJvamVjdAY6BkVG%0A', 'https://www.hackster.io/products/buy/37330?s=BAhJIhMzMzcyMTQsUHJvamVjdAY6BkVG%0A', 'https://www.hackster.io/products/buy/893?s=BAhJIhMzMzcyMTQsUHJvamVjdAY6BkVG%0A', 'https://www.hackster.io/products/buy/73264?s=BAhJIhMzMzcyMTQsUHJvamVjdAY6BkVG%0A', 'https://www.hackster.io/products/buy/44792?s=BAhJIhMzMzcyMTQsUH…	10	{'https://www.newark.com/', 'http://lowes', 'https://eu.mouser.com/', 'https://www.sparkfun.com', 'https://www.amazon.com/'}	5	https://www.newark.com/	NA	NA	2	4	0	0	NA	0	NA	NA	FALSE	[]	0
https://www.hackster.io/hesam-moshiri/easy-to-build-hand-sanitizer-dispenser-no-arduino-or-mcu-7a876e	TRUE	Easy to Build Hand Sanitizer Dispenser, No Arduino or MCU	Full instructions provided	Hand Sanitizer Dispenser, No Arduino or MCU	7	5/16/2020 16:06:13	5/16/2020 16:08:35	CC BY-NC-SA	['https://www.hackster.io/home-automation', 'https://www.hackster.io/texasinstruments']	2	['home automation']	1	Beginner	2 hours	120	0	3	5169	1	FALSE	['Hesam Moshiri']	['https://www.hackster.io/hesam-moshiri']	10	1476	14	2		3	3	0	0	['https://www.hackster.io/products/buy/58799?s=BAhJIhMzMzczNjcsUHJvamVjdAY6BkVG%0A', 'https://www.hackster.io/products/buy/56503?s=BAhJIhMzMzczNjcsUHJvamVjdAY6BkVG%0A']	2	{'https://www.newark.com/'}	1	https://www.newark.com/	NA	NA	0	1	0	0	NA	0	NA	NA	FALSE	[]	0
https://www.hackster.io/martin-cornu/connected-oximeter-with-sms-alert-for-covid-19-538346	TRUE	Connected Oximeter with SMS Alert for Covid-19	Full instructions provided	Let's keep an eye on the people we love by checking their oxygen saturation (spo2) and sending an SMS alert below a critical threshold!	24	5/16/2020 17:05:05	6/6/2020 18:28:04	GPL3+	['https://www.hackster.io/AmazonWebServices', 'https://www.hackster.io/arduino', 'https://www.hackster.io/covid19', 'https://www.hackster.io/iot', 'https://www.hackster.io/maxim-integrated', 'https://www.hackster.io/sigfox', 'https://www.hackster.io/sparkfun']	7	['covid19', 'data collection', 'internet of things', 'oled']	4	Intermediate	4 hours	240	0	7	1953	1	FALSE	['Martin Cornu']	['https://www.hackster.io/martin-cornu']	9	1696	7	3	https://github.com/martincornu/pulse-oximeter-arduino	5	4	1	3	['https://www.hackster.io/products/buy/73224?s=BAhJIhMzMzcwNTcsUHJvamVjdAY6BkVG%0A', 'https://www.hackster.io/products/buy/20004?s=BAhJIhMzMzcwNTcsUHJvamVjdAY6BkVG%0A', 'https://www.hackster.io/products/buy/19512?s=BAhJIhMzMzcwNTcsUHJvamVjdAY6BkVG%0A', 'https://www.hackster.io/products/buy/73225?s=BAhJIhMzMzcwNTcsUHJvamVjdAY6BkVG%0A']	4	{'https://store.arduino.cc', 'https://www.maximintegrated.com', 'https://www.sparkfun.com/', 'https://www.amazon.fr/'}	4	https://www.amazon.fr/	NA	NA	2	1	0	0	0	0	0	0	TRUE	[]	0
https://www.hackster.io/vishwasnavada/low-cost-vitals-monitoring-wearable-for-frontline-workers-8003a3	TRUE	Low cost vitals monitoring wearable for frontline workers	Full instructions provided	Low cost smart vitals wearable which can help in early detection of COVID-19 in front line workers	17	5/16/2020 19:37:31	5/17/2020 17:25:44	CC BY-NC-SA	['https://www.hackster.io/arduino', 'https://www.hackster.io/covid19', 'https://www.hackster.io/displays', 'https://www.hackster.io/fitness', 'https://www.hackster.io/health', 'https://www.hackster.io/sparkfun']	6	['covid19', 'display', 'heart rate', 'pulse sensor', 'temperature']	5	Intermediate	Over 1 day	1440	0	18	2192	1	FALSE	['Vishwas Navada']	['https://www.hackster.io/vishwasnavada']	7	1356	1	1	https://github.com/vishwasnavada/Raksha#readme	7	5	2	1	['https://www.hackster.io/products/buy/42746?s=BAhJIhMzMzczNTcsUHJvamVjdAY6BkVG%0A', 'https://www.hackster.io/products/buy/73289?s=BAhJIhMzMzczNTcsUHJvamVjdAY6BkVG%0A', 'https://www.hackster.io/products/buy/51768?s=BAhJIhMzMzczNTcsUHJvamVjdAY6BkVG%0A', 'https://www.hackster.io/products/buy/37330?s=BAhJIhMzMzczNTcsUHJvamVjdAY6BkVG%0A']	4	{'https://www.newark.com/', 'https://pulsesensor.com', 'https://www.amazon.com/'}	3	https://www.newark.com/	NA	13.2	3	3	0	0	0	0	0	0	TRUE	['Bengaluru, India']	16
https://www.hackster.io/PeterN/atom-echo-first-experiments-df6f12	TRUE	ATOM ECHO - First Experiments	Protip	First experiments with a M5Stack ESP32-based ATOM ECHO in default mode as a smart speaker.	15	5/16/2020 21:44:22	6/5/2020 13:09:59		[]	0	['audio', 'bluetooth', 'bluetooth audio', 'microcontroller', 'micropython']	5	Beginner	1 hour	60	0	0	299	1	FALSE	['Peter Neufeld']	['https://www.hackster.io/PeterN']	0	678	3	1	https://www.hackster.io/code_files/452818/download	1	1	0	0	['https://www.hackster.io/products/buy/74003?s=BAhJIhMzMzc0MTAsUHJvamVjdAY6BkVG%0A']	1	{'https://m5stack.com/'}	1	https://m5stack.com/	NA	NA	0	0	0	0	0	0	0	0	FALSE	[]	0
https://www.hackster.io/sohankundu99/home-quarantine-security-alert-145840	TRUE	Home Quarantine Security Alert	Full instructions provided	This project will alert the local government authorities or the local police whenever a home quarantine patient steps out of his/her house.	22	5/17/2020 6:04:42	5/17/2020 6:46:13		['https://www.hackster.io/covid19', 'https://www.hackster.io/iot', 'https://www.hackster.io/twilio', 'https://www.hackster.io/Ubuntu']	4	['covid19', 'internet of things']	2	Intermediate	2 hours	120	0	4	175	1	FALSE	['Sohan Kundu']	['https://www.hackster.io/sohankundu99']	8	462	1	1	https://www.hackster.io/code_files/448215/download	7	7	0	3	['https://www.hackster.io/products/buy/38498?s=BAhJIhMzMzc0NTEsUHJvamVjdAY6BkVG%0A', 'https://www.hackster.io/products/buy/420?s=BAhJIhMzMzc0NTEsUHJvamVjdAY6BkVG%0A', 'https://www.hackster.io/products/buy/273?s=BAhJIhMzMzc0NTEsUHJvamVjdAY6BkVG%0A', 'https://www.hackster.io/products/buy/42749?s=BAhJIhMzMzc0NTEsUHJvamVjdAY6BkVG%0A', 'https://www.hackster.io/products/buy/44792?s=BAhJIhMzMzc0NTEsUHJv…	7	{'https://www.newark.com/', 'https://www.sparkfun.com', 'https://www.adafruit.com', 'https://store.boltiot.com'}	4	https://www.newark.com/	NA	NA	2	0	0	0	0	0	0	0	FALSE	[]	0
https://www.hackster.io/susmitrudra10/covid-19-latest-projects-097280	TRUE	COVID-19 Latest Projects	Full instructions provided	Interesting and Easy latest projects during COVID-19. A Must Watch!	10	5/17/2020 18:22:59	5/19/2020 12:33:40	LGPL	['https://www.hackster.io/covid19', 'https://www.hackster.io/home-automation', 'https://www.hackster.io/raspberry-pi', 'https://www.hackster.io/robotics', 'https://www.hackster.io/seeed', 'https://www.hackster.io/sparkfun']	6	['covid19', 'home automation', 'led', 'robotics', 'smart appliances']	5	Beginner	2 hours	120	0	7	676	1	FALSE	['SUSMIT RUDRA']	['https://www.hackster.io/susmitrudra10']	2	626	14	1	https://www.hackster.io/code_files/448303/download	14	10	4	1	['https://www.hackster.io/products/buy/19209?s=BAhJIhMzMzc0NDgsUHJvamVjdAY6BkVG%0A', 'https://www.hackster.io/products/buy/42741?s=BAhJIhMzMzc0NDgsUHJvamVjdAY6BkVG%0A', 'https://www.hackster.io/products/buy/24346?s=BAhJIhMzMzc0NDgsUHJvamVjdAY6BkVG%0A', 'https://www.hackster.io/products/buy/37330?s=BAhJIhMzMzc0NDgsUHJvamVjdAY6BkVG%0A', 'https://www.hackster.io/products/buy/31536?s=BAhJIhMzMzc0NDgs…	10	{'https://www.seeedstudio.com', 'https://www.sparkfun.com', 'https://www.newark.com/', 'https://www.amazon.com/'}	4	https://www.newark.com/	NA	NA	5	1	0	0	0	0	0	0	TRUE	['Kolkata, India']	33
https://www.hackster.io/kunjalmm21/temperature-alert-via-telegram-and-buzzer-025453	TRUE	Temperature Alert via Telegram and Buzzer	Protip	It is a project to measure temperature of indoor things or in industries using BOLT Wifi module, LM35, Buzzer and alert using Telegram.	23	5/17/2020 18:46:16	5/23/2020 15:18:12		['https://www.hackster.io/home-automation']	1	['alert', 'automation', 'home automation', 'monitoring', 'temperature']	5	Beginner		NA	0	0	53	1	FALSE	['Kunjal Mahajan']	['https://www.hackster.io/kunjalmm21']	6	1791	3	1	https://www.hackster.io/code_files/449587/download	9	6	0	3	['https://www.hackster.io/products/buy/38498?s=BAhJIhMzMzc1MzgsUHJvamVjdAY6BkVG%0A', 'https://www.hackster.io/products/buy/73344?s=BAhJIhMzMzc1MzgsUHJvamVjdAY6BkVG%0A', 'https://www.hackster.io/products/buy/42768?s=BAhJIhMzMzc1MzgsUHJvamVjdAY6BkVG%0A', 'https://www.hackster.io/products/buy/42750?s=BAhJIhMzMzc1MzgsUHJvamVjdAY6BkVG%0A', 'https://www.hackster.io/products/buy/42749?s=BAhJIhMzMzc1Mzgs…	6	{'https://www.amazon.in/', 'https://www.newark.com/', 'https://store.boltiot.com'}	3	https://www.newark.com/	NA	NA	2	0	0	0	0	0	0	0	FALSE	[]	0
https://www.hackster.io/dennisyildirim86/covid-floor-disinfector-73a501	TRUE	Covid Floor Disinfector	Work in progress	Autonomous floor disinfector in da house which can wake you up by ramming into your bedroom door.	17	5/18/2020 2:25:05	5/18/2020 2:25:05	GPL3+	['https://www.hackster.io/amphenol', 'https://www.hackster.io/covid19', 'https://www.hackster.io/kicad', 'https://www.hackster.io/panasonic', 'https://www.hackster.io/stm32', 'https://www.hackster.io/stmicroelectronics', 'https://www.hackster.io/st-stm32l4-stm32f7']	7	['covid19']	1	Advanced	10 hours	600	0	2	267	1	FALSE	['Dennis Yildirim']	['https://www.hackster.io/dennisyildirim86']	0	185	4	0		4	4	0	2	['https://www.hackster.io/products/buy/8794?s=BAhJIhMzMzM2NTksUHJvamVjdAY6BkVG%0A', 'https://www.hackster.io/products/buy/73322?s=BAhJIhMzMzM2NTksUHJvamVjdAY6BkVG%0A', 'https://www.hackster.io/products/buy/73323?s=BAhJIhMzMzM2NTksUHJvamVjdAY6BkVG%0A', 'https://www.hackster.io/products/buy/73324?s=BAhJIhMzMzM2NTksUHJvamVjdAY6BkVG%0A']	4	{'https://www.hackster.io/', 'https://au.element14.com/', 'https://www.st.com'}	3	https://au.element14.com/	NA	NA	0	0	0	0	0	0	0	0	FALSE	['Melbourne, VIC, Australia']	2
https://www.hackster.io/ankurverma608/folding-as-a-service-0135a0	TRUE	Folding as a Service	Full instructions provided	Paying IOTA tokens against FOLDING@Home service	6	5/18/2020 4:37:36	5/18/2020 4:37:36	MIT	['https://www.hackster.io/health', 'https://www.hackster.io/iota', 'https://www.hackster.io/notifications', 'https://www.hackster.io/python-on-hardware', 'https://www.hackster.io/raspberry-pi']	5	['database', 'health', 'notifications', 'physical computing', 'python']	5	Advanced	Over 4 days	5760	1	2	110	1	FALSE	['Night R']	['https://www.hackster.io/ankurverma608']	4	613	4	1	https://github.com/ankur608/IOTA_IMP	1	1	0	3	['https://www.hackster.io/products/buy/29230?s=BAhJIhMzMjgwNzEsUHJvamVjdAY6BkVG%0A']	1	{'https://www.adafruit.com'}	1	https://www.adafruit.com	NA	NA	3	3	0	0	0	0	0	0	TRUE	['Barabanki, India']	29
https://www.hackster.io/john-bradnam/etch-a-sketch-c7006d	TRUE	Etch-A-Sketch	Full instructions provided	An Arduino powered Etch-A-Sketch with advancements such as line, rectangle and circle modes.	13	5/18/2020 4:45:48	5/20/2020 9:46:25	GPL3+	['https://www.hackster.io/arduino', 'https://www.hackster.io/games']	2	['encoder', 'games', 'lcd']	3	Intermediate	8 hours	480	0	2	626	1	FALSE	['John Bradnam']	['https://www.hackster.io/john-bradnam']	8	813	2	3	https://www.hackster.io/code_files/448396/download	27	8	1	1	['https://www.hackster.io/products/buy/19172?s=BAhJIhMzMzc1OTcsUHJvamVjdAY6BkVG%0A', 'https://www.hackster.io/products/buy/56510?s=BAhJIhMzMzc1OTcsUHJvamVjdAY6BkVG%0A', 'https://www.hackster.io/products/buy/73355?s=BAhJIhMzMzc1OTcsUHJvamVjdAY6BkVG%0A']	3	{'https://www.newark.com/', 'http://lowes', 'https://www.futurlec.com'}	3	http://lowes	NA	NA	2	6	0	0	0	0	0	0	FALSE	['Sydney, NSW, Australia']	2
https://www.hackster.io/PR7/dice-of-leds-3c8bb8	TRUE	Dice of Leds	NA	The most easiest way available to make an LED dice controlled by a push button.	15	5/18/2020 6:02:28	5/18/2020 6:29:16	GPL3+	NA	2	NA	3	NA	NA	NA	0	1	102	1	FALSE	['thegifat']	['https://www.hackster.io/thegifat']	0	460	0	1	https://www.hackster.io/code_files/448426/download	10	5	0	1	['https://www.hackster.io/products/buy/42741?s=BAhJIhMzMzc2MDMsUHJvamVjdAY6BkVG%0A', 'https://www.hackster.io/products/buy/42751?s=BAhJIhMzMzc2MDMsUHJvamVjdAY6BkVG%0A', 'https://www.hackster.io/products/buy/51642?s=BAhJIhMzMzc2MDMsUHJvamVjdAY6BkVG%0A', 'https://www.hackster.io/products/buy/56464?s=BAhJIhMzMzc2MDMsUHJvamVjdAY6BkVG%0A']	4	{'https://www.newark.com/'}	1	https://www.newark.com/	NA	NA	4	1	0	0	0	0	0	0	FALSE	[]	0
https://www.hackster.io/Mayukhmali_Das/simple-handwash-timer-952c81	TRUE	Simple handwash timer	Full instructions provided	An absolute necessary home-automation project which you should do at home.	11	5/18/2020 10:28:22	5/18/2020 10:29:54	GPL3+	['https://www.hackster.io/covid19', 'https://www.hackster.io/home-automation', 'https://www.hackster.io/raspberry-pi', 'https://www.hackster.io/robotics', 'https://www.hackster.io/sensors']	5	['covid19', 'home automation', 'robotics', 'sensor', 'smart appliances']	5	Beginner	1 hour	60	0	14	2996	1	FALSE	['MAYUKHMALI DAS']	['https://www.hackster.io/Mayukhmali_Das']	2	193	0	1	https://www.hackster.io/code_files/448491/download	6	6	0	0	['https://www.hackster.io/products/buy/42741?s=BAhJIhMzMzc2NTQsUHJvamVjdAY6BkVG%0A', 'https://www.hackster.io/products/buy/37329?s=BAhJIhMzMzc2NTQsUHJvamVjdAY6BkVG%0A', 'https://www.hackster.io/products/buy/893?s=BAhJIhMzMzc2NTQsUHJvamVjdAY6BkVG%0A', 'https://www.hackster.io/products/buy/42742?s=BAhJIhMzMzc2NTQsUHJvamVjdAY6BkVG%0A', 'https://www.hackster.io/products/buy/47690?s=BAhJIhMzMzc2NTQsUH…	6	{'https://www.sparkfun.com', 'https://www.adafruit.com/', 'https://www.newark.com/'}	3	https://www.newark.com/	NA	NA	5	0	0	0	0	0	0	0	FALSE	['Kolkata, India']	12
https://www.hackster.io/gaku-hibi2/pulse-oximeter-with-alert-function-518897	TRUE	Pulse oximeter with alert function	NA	Making a pulse oximeter with alert function based on M5Stack Basic and LPWA Network.	14	5/18/2020 12:03:27	5/18/2020 12:03:27	GPL3+	NA	3	NA	2	NA	NA	NA	0	2	375	1	FALSE	['Gaku Hibi']	['https://www.hackster.io/ghibi']	3	209	1	1	https://www.hackster.io/code_files/448423/download	3	3	0	2	['https://www.hackster.io/products/buy/59491?s=BAhJIhMzMzc2MDYsUHJvamVjdAY6BkVG%0A', 'https://www.hackster.io/products/buy/59563?s=BAhJIhMzMzc2MDYsUHJvamVjdAY6BkVG%0A', 'https://www.hackster.io/products/buy/73357?s=BAhJIhMzMzc2MDYsUHJvamVjdAY6BkVG%0A']	3	{'https://m5stack.com/', 'https://partners.sigfox.com/'}	2	https://m5stack.com/	NA	NA	0	0	0	0	0	0	0	0	TRUE	[]	0
https://www.hackster.io/murthysiddhant/plant-monitor-sensor-to-front-end-c1f715	TRUE	Plant Monitor (sensor to front end)	Work in progress	Taking a build from sensor to the web - this project allows you to monitor plant data on the local network!	21	5/18/2020 14:39:17	5/18/2020 14:39:17	GPL3+	['https://www.hackster.io/garden', 'https://www.hackster.io/home-automation', 'https://www.hackster.io/plants-are-people-too', 'https://www.hackster.io/python-on-hardware', 'https://www.hackster.io/raspberry-pi', 'https://www.hackster.io/sparkfun']	6	['data collection', 'home automation', 'javascript', 'plants', 'python']	5	Intermediate	3 hours	180	0	4	1742	1	FALSE	['Sid Murthy']	['https://www.hackster.io/murthysiddhant']	7	2059	4	1	https://github.com/SidMurthy97/Plant_monitor	4	4	0	0	['https://www.hackster.io/products/buy/42753?s=BAhJIhMzMzczNzIsUHJvamVjdAY6BkVG%0A', 'https://www.hackster.io/products/buy/19209?s=BAhJIhMzMzczNzIsUHJvamVjdAY6BkVG%0A', 'https://www.hackster.io/products/buy/42741?s=BAhJIhMzMzczNzIsUHJvamVjdAY6BkVG%0A', 'https://www.hackster.io/products/buy/21985?s=BAhJIhMzMzczNzIsUHJvamVjdAY6BkVG%0A']	4	{'https://www.sparkfun.com', 'https://www.newark.com/'}	2	https://www.newark.com/	NA	NA	5	0	0	0	0	0	0	0	TRUE	[]	7
https://www.hackster.io/ayanbiswas184/covid-19-solution-automatic-people-monitoring-system-4a243e	TRUE	COVID-19 Solution | Automatic People Monitoring System	Full instructions provided	Nowadays a number of Peoples are roaming around the roads so I developed this automatic system to monitor them without human eye.	22	5/18/2020 15:53:28	5/25/2020 14:58:11	GPL3+	['https://www.hackster.io/covid19', 'https://www.hackster.io/ML', 'https://www.hackster.io/microsoft', 'https://www.hackster.io/opencv', 'https://www.hackster.io/siliconlabs', 'https://www.hackster.io/Ubuntu', 'https://www.hackster.io/utsource']	6	['covid19', 'help', 'linux', 'machine learning', 'opensource']	5	Beginner	2 hours	120	0	20	1383	1	FALSE	['Ayan Biswas']	['https://www.hackster.io/ayanbiswas184']	5	307	2	0	https://github.com/ayan-biswas0412/JonoGunti	2	2	0	3	['https://www.hackster.io/products/buy/66591?s=BAhJIhMzMzc3MjEsUHJvamVjdAY6BkVG%0A', 'https://www.hackster.io/products/buy/73152?s=BAhJIhMzMzc3MjEsUHJvamVjdAY6BkVG%0A']	2	{'https://www.utsource.net', 'https://www.silabs.com/'}	2	https://www.utsource.net	NA	NA	0	0	0	0	NA	0	NA	NA	TRUE	['Kolkata, India']	16
https://www.hackster.io/empero1991/thermogun-realtek-ameba-rtl8710-rtl8195-893001	TRUE	ThermoGun - Realtek Ameba RTL8710/RTL8195	Full instructions provided	A potable temperature measurement device.	5	5/18/2020 16:28:06	5/18/2020 16:43:03		['https://www.hackster.io/covid19', 'https://www.hackster.io/iot', 'https://www.hackster.io/sparkfun']	3	['covid19', 'internet of things', 'mqtt']	3	Intermediate	2 hours	120	0	3	232	1	FALSE	['Michael Zhang']	['https://www.hackster.io/empero1991']	4	163	4	1	https://github.com/Realtek-AmebaApp/Ameba_Examples/tree/master/RTL8195AM/007_THERMOGUN	3	3	0	0	['https://www.hackster.io/products/buy/73375?s=BAhJIhMzMzc3MzEsUHJvamVjdAY6BkVG%0A', 'https://www.hackster.io/products/buy/75?s=BAhJIhMzMzc3MzEsUHJvamVjdAY6BkVG%0A', 'https://www.hackster.io/products/buy/73377?s=BAhJIhMzMzc3MzEsUHJvamVjdAY6BkVG%0A']	3	{'https://www.sparkfun.com', 'https://www.amebaiot.com/', 'https://www.melexis.com/'}	3	https://www.amebaiot.com/	NA	NA	0	0	0	0	0	0	0	0	FALSE	[]	0
https://www.hackster.io/susmitrudra10/covid-19-ultimate-solution-touchless-switch-add1ff	TRUE	COVID-19 Ultimate Solution | TOUCHLESS Switch	Full instructions provided	The BEST Solution of COVID-19. Easily make your Contact Free Switch at home to reduce the spread of the Pandemic.	20	5/18/2020 16:40:54	5/19/2020 3:21:31	GPL3+	['https://www.hackster.io/controleverythingcom', 'https://www.hackster.io/covid19', 'https://www.hackster.io/home-automation', 'https://www.hackster.io/mit-app-inventor', 'https://www.hackster.io/raspberry-pi', 'https://www.hackster.io/robotics']	6	['covid19', 'home automation', 'remote control', 'robotics', 'smart appliances']	5	Beginner	2 hours	120	0	8	858	1	FALSE	['SUSMIT RUDRA']	['https://www.hackster.io/susmitrudra10']	3	279	6	1	https://www.hackster.io/code_files/448599/download	6	5	1	2	['https://www.hackster.io/products/buy/19209?s=BAhJIhMzMzc3MTksUHJvamVjdAY6BkVG%0A', 'https://www.hackster.io/products/buy/42741?s=BAhJIhMzMzc3MTksUHJvamVjdAY6BkVG%0A', 'https://www.hackster.io/products/buy/19637?s=BAhJIhMzMzc3MTksUHJvamVjdAY6BkVG%0A', 'https://www.hackster.io/products/buy/37330?s=BAhJIhMzMzc3MTksUHJvamVjdAY6BkVG%0A', 'https://www.hackster.io/products/buy/42742?s=BAhJIhMzMzc3MTks…	5	{'https://www.newark.com/', 'https://shop.controleverything.com', 'https://www.amazon.com/'}	3	https://www.newark.com/	NA	NA	5	0	0	0	0	0	0	0	TRUE	['Kolkata, India']	33
https://www.hackster.io/Teenenggr/trying-to-pump-up-morning-motivation-in-lockdown-1d9717	TRUE	Trying to pump up morning motivation in Lockdown	Showcase (no instructions)	This is how I start my day in lockdown to pump up my morning motivation	15	5/19/2020 7:53:00	5/19/2020 7:58:24	MIT	['https://www.hackster.io/home-automation', 'https://www.hackster.io/lights', 'https://www.hackster.io/robotics', 'https://www.hackster.io/voice']	4	['home automation', 'lights', 'robotics', 'voice control', 'voice recognition']	5	Intermediate	8 hours	480	0	1	73	1	FALSE	['Teenenggr']	['https://www.hackster.io/Teenenggr']	1	24	1	1	https://github.com/J3Patel/letgetstarted	10	8	0	0	[]	0	set()	0		NA	NA	0	8	0	0	0	0	0	0	TRUE	['Pune, India']	4
https://www.hackster.io/Mayukhmali_Das/predictive-programming-and-my-conspiracy-theory-a54a04	TRUE	Predictive programming and my conspiracy theory	Full instructions provided	In this write-up you will explore a world which exists but is kept hidden from us and how the government predicts future using big data.	25	5/19/2020 11:52:30	5/19/2020 13:48:18	GPL3+	['https://www.hackster.io/ML', 'https://www.hackster.io/pimoroni', 'https://www.hackster.io/python-on-hardware', 'https://www.hackster.io/raspberry-pi', 'https://www.hackster.io/weather']	5	['artificial intelligence', 'environmental protection', 'machine learning', 'python', 'weather']	5	Beginner	2 hours	120	0	12	2511	1	FALSE	['MAYUKHMALI DAS']	['https://www.hackster.io/Mayukhmali_Das']	4	1731	1	2	https://www.hackster.io/code_files/448756/download	3	3	0	0	['https://www.hackster.io/products/buy/19209?s=BAhJIhMzMzc4MjksUHJvamVjdAY6BkVG%0A', 'https://www.hackster.io/products/buy/56438?s=BAhJIhMzMzc4MjksUHJvamVjdAY6BkVG%0A', 'https://www.hackster.io/products/buy/34174?s=BAhJIhMzMzc4MjksUHJvamVjdAY6BkVG%0A']	3	{'https://shop.pimoroni.com', 'https://www.newark.com/'}	2	https://www.newark.com/	NA	NA	5	0	0	0	NA	0	NA	NA	FALSE	['Kolkata, India']	12
https://www.hackster.io/akshayjoseph666/covid-19-social-distancing-reminder-2856a3	TRUE	COVID -19 Social Distancing Reminder	Full instructions provided	The device beeps when a person or object near less than one meter from you.	15	5/20/2020 5:39:18	5/20/2020 5:39:18	GPL3+	['https://www.hackster.io/covid19']	1	['buzzer', 'covid19', 'emergency', 'social', 'ultrasonic']	5	Beginner		NA	0	9	513	1	FALSE	['Akshay Joseph']	['https://www.hackster.io/akshayjoseph666']	3	837	4	1	https://www.hackster.io/code_files/448813/download	6	6	0	1	['https://www.hackster.io/products/buy/19172?s=BAhJIhMzMzc0NjgsUHJvamVjdAY6BkVG%0A', 'https://www.hackster.io/products/buy/56464?s=BAhJIhMzMzc0NjgsUHJvamVjdAY6BkVG%0A', 'https://www.hackster.io/products/buy/73325?s=BAhJIhMzMzc0NjgsUHJvamVjdAY6BkVG%0A', 'https://www.hackster.io/products/buy/893?s=BAhJIhMzMzc0NjgsUHJvamVjdAY6BkVG%0A', 'https://www.hackster.io/products/buy/73327?s=BAhJIhMzMzc0NjgsUH…	6	{'https://www.newark.com/', 'http://lowes', 'https://www.amazon.in/', 'https://www.sparkfun.com', 'https://www.amazon.com/'}	5	https://www.newark.com/	NA	NA	2	0	0	0	0	0	0	0	TRUE	[]	12
https://www.hackster.io/rswm/the-sorcerous-glove-8a23dc	TRUE	The Sorcerous Glove	Full instructions provided	A smart IoT glove.	4	5/20/2020 9:06:43	5/20/2020 9:06:43	GPL3+	['https://www.hackster.io/communication', 'https://www.hackster.io/covid19', 'https://www.hackster.io/Espressif', 'https://www.hackster.io/home-automation', 'https://www.hackster.io/iot', 'https://www.hackster.io/nodemcu', 'https://www.hackster.io/sparkfun', 'https://www.hackster.io/utsource', 'https://www.hackster.io/wearables']	9	['communication', 'covid19', 'home automation', 'internet of things', 'wearables']	5	Intermediate	6 hours	360	0	17	802	1	FALSE	['Random Stuff We Make!']	['https://www.hackster.io/rswm']	0	64	1	2	https://www.hackster.io/code_files/448986/download	11	7	2	1	['https://www.hackster.io/products/buy/643?s=BAhJIhMzMzgwNDIsUHJvamVjdAY6BkVG%0A', 'https://www.hackster.io/products/buy/90?s=BAhJIhMzMzgwNDIsUHJvamVjdAY6BkVG%0A', 'https://www.hackster.io/products/buy/42742?s=BAhJIhMzMzgwNDIsUHJvamVjdAY6BkVG%0A', 'https://www.hackster.io/products/buy/42750?s=BAhJIhMzMzgwNDIsUHJvamVjdAY6BkVG%0A', 'https://www.hackster.io/products/buy/42766?s=BAhJIhMzMzgwNDIsUHJva…	7	{'https://www.newark.com/', 'https://www.banggood.com', 'https://www.sparkfun.com', 'https://www.utsource.net', 'https://www.adafruit.com/'}	5	https://www.newark.com/	NA	NA	2	2	0	0	NA	0	NA	NA	TRUE	['Delhi, India']	37
https://www.hackster.io/Renga_rider/act-active-covid-tracker-dfaaac	TRUE	ACT(Active Covid Tracker)	Showcase (no instructions)	To assist the doctors to track their patients during COVID-19	10	5/20/2020 15:39:20	5/20/2020 15:39:20	GPL3+	['https://www.hackster.io/blynk', 'https://www.hackster.io/covid19', 'https://www.hackster.io/electropeak1', 'https://www.hackster.io/Espressif', 'https://www.hackster.io/fitness', 'https://www.hackster.io/health', 'https://www.hackster.io/iot', 'https://www.hackster.io/maxim-integrated', 'https://www.hackster.io/sparkfun', 'https://www.hackster.io/ubidots', 'https://www.hackster.io/wearables']	11	['covid19', 'esp', 'fitness', 'internet of things', 'smartwatch']	5	Intermediate	5 hours	300	0	12	392	1	FALSE	['Renga']	['https://www.hackster.io/Renga_rider']	3	125	2	1	https://www.hackster.io/code_files/449080/download	9	6	3	3	['https://www.hackster.io/products/buy/42754?s=BAhJIhMzMzU3ODIsUHJvamVjdAY6BkVG%0A', 'https://www.hackster.io/products/buy/908?s=BAhJIhMzMzU3ODIsUHJvamVjdAY6BkVG%0A', 'https://www.hackster.io/products/buy/271?s=BAhJIhMzMzU3ODIsUHJvamVjdAY6BkVG%0A', 'https://www.hackster.io/products/buy/44577?s=BAhJIhMzMzU3ODIsUHJvamVjdAY6BkVG%0A', 'https://www.hackster.io/products/buy/72840?s=BAhJIhMzMzU3ODIsUHJv…	6	{'https://electropeak.com/', 'https://www.newark.com/', 'https://www.protocentral.com', 'https://in.element14.com/', 'https://www.sparkfun.com'}	5	https://www.newark.com/	NA	NA	2	1	0	0	0	0	0	0	TRUE	['Chennai, India']	1
https://www.hackster.io/rajajothir/touchless-faucet-with-door-control-system-for-covid-19-7de89a	TRUE	Touchless faucet with door control system for COVID-19	Full instructions provided	A cheap, safe and effective way to prevent the spread of coronavirus. It only costs $11 to build, and it could save lives of many people,	26	5/21/2020 5:23:16	5/31/2020 18:25:18	CC BY	['https://www.hackster.io/adafruit', 'https://www.hackster.io/arduino', 'https://www.hackster.io/covid19', 'https://www.hackster.io/displays', 'https://www.hackster.io/health', 'https://www.hackster.io/home-automation']	6	['covid19', 'display', 'health', 'home automation', 'human welfare']	5	Intermediate	2 hours	120	0	16	2848	1	FALSE	['Rucksikaa Raajkumar']	['https://www.hackster.io/rajajothir']	1	606	0	1	https://www.hackster.io/code_files/449027/download	11	10	1	1	['https://www.hackster.io/products/buy/42741?s=BAhJIhMzMzgwNjYsUHJvamVjdAY6BkVG%0A', 'https://www.hackster.io/products/buy/42791?s=BAhJIhMzMzgwNjYsUHJvamVjdAY6BkVG%0A', 'https://www.hackster.io/products/buy/893?s=BAhJIhMzMzgwNjYsUHJvamVjdAY6BkVG%0A', 'https://www.hackster.io/products/buy/73428?s=BAhJIhMzMzgwNjYsUHJvamVjdAY6BkVG%0A', 'https://www.hackster.io/products/buy/37329?s=BAhJIhMzMzgwNjYsUH…	10	{'https://www.newark.com/', 'https://www.hackster.io/', 'https://www.sparkfun.com', 'https://www.ebay.com/', 'https://www.adafruit.com/'}	5	https://www.newark.com/	NA	11	4	0	0	0	NA	0	NA	NA	FALSE	['Colombo, Sri Lanka']	24
https://www.hackster.io/vrindha99/voice-controlled-bell-using-google-assistance-840d71	TRUE	Voice controlled bell using Google Assistance	Protip	Control the bell using Google Assistance	6	5/21/2020 6:19:15	5/21/2020 9:05:57	GPL3+	['https://www.hackster.io/bolt', 'https://www.hackster.io/ifttt', 'https://www.hackster.io/voice']	2	['voice control']	1	Beginner	1 hour	60	0	0	49	1	FALSE	['Vrindha Sham Bhatt']	['https://www.hackster.io/vrindha99']	4	558	6	1	https://www.hackster.io/code_files/449219/download	5	5	0	2	['https://www.hackster.io/products/buy/38498?s=BAhJIhMzMzgyMDcsUHJvamVjdAY6BkVG%0A', 'https://www.hackster.io/products/buy/42750?s=BAhJIhMzMzgyMDcsUHJvamVjdAY6BkVG%0A', 'https://www.hackster.io/products/buy/42742?s=BAhJIhMzMzgyMDcsUHJvamVjdAY6BkVG%0A', 'https://www.hackster.io/products/buy/42749?s=BAhJIhMzMzgyMDcsUHJvamVjdAY6BkVG%0A', 'https://www.hackster.io/products/buy/42768?s=BAhJIhMzMzgyMDcs…	5	{'https://www.newark.com/', 'https://store.boltiot.com'}	2	https://www.newark.com/	NA	NA	2	0	0	0	0	0	0	0	FALSE	[]	0
https://www.hackster.io/nikoniko/medical-ventilator-stone-touch-screen-stm32-part-1-cbb1a6	TRUE	Medical Ventilator STONE Touch Screen STM32-Part 1	Full instructions provided	Medical Ventilator STONE Touch Screen STM32-Part 1	7	5/21/2020 6:20:07	5/21/2020 6:50:02		['https://www.hackster.io/displays', 'https://www.hackster.io/stm32duino']	2	['display']	1	Intermediate	3 hours	180	0	0	48	1	FALSE	['nikoniko']	['https://www.hackster.io/nikoniko']	9	968	4	0	https://www.hackster.io/code_files/449216/download	4	4	0	0	['https://www.hackster.io/products/buy/73465?s=BAhJIhMzMzgyMDQsUHJvamVjdAY6BkVG%0A', 'https://www.hackster.io/products/buy/73464?s=BAhJIhMzMzgyMDQsUHJvamVjdAY6BkVG%0A', 'https://www.hackster.io/products/buy/11822?s=BAhJIhMzMzgyMDQsUHJvamVjdAY6BkVG%0A', 'https://www.hackster.io/products/buy/49990?s=BAhJIhMzMzgyMDQsUHJvamVjdAY6BkVG%0A']	4	{'https://www.newark.com/', 'https://www.analoglamb.com', 'https://www.stoneitech.com/'}	3	https://www.stoneitech.com/	NA	NA	0	0	0	0	0	0	0	0	TRUE	[]	0
https://www.hackster.io/gggholliday/social-distancing-detector-01214b	TRUE	Social Distancing Detector	Full instructions provided	This project is fun, easy, and keeps you healthy	9	5/21/2020 23:26:35	6/8/2020 2:31:18	GPL3+	['https://www.hackster.io/covid19', 'https://www.hackster.io/sparkfun']	2	['covid19', 'fun']	2	Beginner	1 hour	60	0	4	392	1	FALSE	['Grayson Holliday']	['https://www.hackster.io/gggholliday']	5	263	7	1	https://github.com/g3holliday/COVID-19.ino	7	7	0	1	['https://www.hackster.io/products/buy/42742?s=BAhJIhMzMzgzNDQsUHJvamVjdAY6BkVG%0A', 'https://www.hackster.io/products/buy/22522?s=BAhJIhMzMzgzNDQsUHJvamVjdAY6BkVG%0A', 'https://www.hackster.io/products/buy/44792?s=BAhJIhMzMzgzNDQsUHJvamVjdAY6BkVG%0A', 'https://www.hackster.io/products/buy/19172?s=BAhJIhMzMzgzNDQsUHJvamVjdAY6BkVG%0A', 'https://www.hackster.io/products/buy/42791?s=BAhJIhMzMzgzNDQs…	5	{'https://www.sparkfun.com', 'https://www.newark.com/', 'http://lowes'}	3	https://www.newark.com/	NA	NA	2	2	0	0	0	0	0	0	FALSE	[]	0
https://www.hackster.io/anjalishaw1125/servo-motor-ultrasonic-sensor-e69be3	TRUE	Servo motor + ultrasonic sensor	Full instructions provided	let's break the corona chain without touching the handwash container. I want you guys to look in this project for something exciting.	22	5/22/2020 5:58:19	5/22/2020 5:58:19		['https://www.hackster.io/iot']	1	['internet of things']	1	Intermediate	1 hour	60	0	1	99	1	FALSE	['Anjali Shaw']	['https://www.hackster.io/anjalishaw1125']	0	79	1	1	https://www.hackster.io/code_files/449446/download	6	6	0	1	['https://www.hackster.io/products/buy/42741?s=BAhJIhMzMzgzNzgsUHJvamVjdAY6BkVG%0A', 'https://www.hackster.io/products/buy/42749?s=BAhJIhMzMzgzNzgsUHJvamVjdAY6BkVG%0A', 'https://www.hackster.io/products/buy/42780?s=BAhJIhMzMzgzNzgsUHJvamVjdAY6BkVG%0A', 'https://www.hackster.io/products/buy/42773?s=BAhJIhMzMzgzNzgsUHJvamVjdAY6BkVG%0A', 'https://www.hackster.io/products/buy/893?s=BAhJIhMzMzgzNzgsUH…	6	{'https://www.sparkfun.com', 'https://www.newark.com/', 'https://www.adafruit.com/'}	3	https://www.newark.com/	NA	NA	4	0	0	0	0	0	0	0	FALSE	['Kolkata, India']	0
https://www.hackster.io/rahulkhanna/covid-19-authorized-entry-using-face-mask-detection-37ad77	TRUE	COVID-19 - Authorized Entry Using Face Mask Detection	Full instructions provided	The system is designed to detect unauthorized entry (face masks), that are essential to protect ourselves and to avoid spreading COVID-19.	21	5/22/2020 19:31:43	5/31/2020 6:23:10	MIT	['https://www.hackster.io/covid19', 'https://www.hackster.io/digilent', 'https://www.hackster.io/health', 'https://www.hackster.io/ML', 'https://www.hackster.io/nvidia', 'https://www.hackster.io/opencv', 'https://www.hackster.io/raspberry-pi']	7	['artificial intelligence', 'computer vision', 'covid19', 'healthcare', 'image processing']	5	Intermediate	1 hour	60	0	29	2644	1	FALSE	['the lonely programmer']	['https://www.hackster.io/rahulkhanna']	14	2174	22	2	https://github.com/Rahul24-06/COVID-19-Authorized-Entry-using-Face-Mask-Detection	7	6	0	2	['https://www.hackster.io/products/buy/37274?s=BAhJIhMzMzA1NTQsUHJvamVjdAY6BkVG%0A', 'https://www.hackster.io/products/buy/42750?s=BAhJIhMzMzA1NTQsUHJvamVjdAY6BkVG%0A', 'https://www.hackster.io/products/buy/42751?s=BAhJIhMzMzA1NTQsUHJvamVjdAY6BkVG%0A', 'https://www.hackster.io/products/buy/68744?s=BAhJIhMzMzA1NTQsUHJvamVjdAY6BkVG%0A', 'https://www.hackster.io/products/buy/68745?s=BAhJIhMzMzA1NTQs…	5	{'https://www.newark.com/', 'https://store.digilentinc.com/', 'https://thepihut.com/'}	3	https://www.newark.com/	NA	89	2	2	0	0	NA	0	NA	NA	TRUE	['Chennai, India']	33
https://www.hackster.io/murthysiddhant/big-red-button-ed73a7	TRUE	Big Red Button	Full instructions provided	Making video calling easier for senior citizens	7	5/22/2020 23:44:12	5/23/2020 15:42:00	GPL3+	['https://www.hackster.io/covid19', 'https://www.hackster.io/google', 'https://www.hackster.io/health', 'https://www.hackster.io/home-automation', 'https://www.hackster.io/photo-video', 'https://www.hackster.io/raspberry-pi']	6	['covid19', 'health', 'home automation', 'social', 'video']	5	Beginner	3 hours	180	0	8	1837	1	FALSE	['Sid Murthy']	['https://www.hackster.io/murthysiddhant']	5	1837	5	1	https://github.com/SidMurthy97/big-red-button	6	6	0	1	['https://www.hackster.io/products/buy/19209?s=BAhJIhMzMzc1MTksUHJvamVjdAY6BkVG%0A', 'https://www.hackster.io/products/buy/19210?s=BAhJIhMzMzc1MTksUHJvamVjdAY6BkVG%0A', 'https://www.hackster.io/products/buy/44260?s=BAhJIhMzMzc1MTksUHJvamVjdAY6BkVG%0A', 'https://www.hackster.io/products/buy/61756?s=BAhJIhMzMzc1MTksUHJvamVjdAY6BkVG%0A', 'https://www.hackster.io/products/buy/73444?s=BAhJIhMzMzc1MTks…	6	{'https://www.hackster.io/', 'https://www.newark.com/', 'https://www.avnet.com/', 'https://www.amazon.co.uk/'}	4	https://www.newark.com/	NA	NA	5	0	0	0	0	0	0	0	TRUE	[]	7
https://www.hackster.io/rajajothir/covid-19-remote-health-monitoring-system-iot-33b8a3	TRUE	COVID-19 Remote Health monitoring system ( IoT )	Full instructions provided	A cost-effective and open source system to data log health measurements in Google sheets and allows the doctor to monitor them from anywhere	23	5/23/2020 14:10:50	5/24/2020 6:25:02	CC BY	['https://www.hackster.io/covid19', 'https://www.hackster.io/Espressif', 'https://www.hackster.io/fitness', 'https://www.hackster.io/google', 'https://www.hackster.io/health', 'https://www.hackster.io/nodemcu', 'https://www.hackster.io/sensors', 'https://www.hackster.io/sparkfun']	8	['covid19', 'health', 'heart rate', 'monitoring', 'sensor']	5	Intermediate	2.5 hours	150	0	7	1150	1	FALSE	['Rucksikaa Raajkumar']	['https://www.hackster.io/rajajothir']	3	1935	5	3	https://www.hackster.io/code_files/449674/download	12	10	0	3	['https://www.hackster.io/products/buy/643?s=BAhJIhMzMzg0MjYsUHJvamVjdAY6BkVG%0A', 'https://www.hackster.io/products/buy/393?s=BAhJIhMzMzg0MjYsUHJvamVjdAY6BkVG%0A', 'https://www.hackster.io/products/buy/73534?s=BAhJIhMzMzg0MjYsUHJvamVjdAY6BkVG%0A', 'https://www.hackster.io/products/buy/40251?s=BAhJIhMzMzg0MjYsUHJvamVjdAY6BkVG%0A', 'https://www.hackster.io/products/buy/42756?s=BAhJIhMzMzg0MjYsUHJv…	10	{'https://www.adafruit.com', 'https://www.newark.com/', 'https://www.dfrobot.com/', 'https://www.banggood.com', 'https://hobbyking.com/', 'https://www.aliexpress.com/', 'https://www.ebay.com/'}	7	https://www.newark.com/	NA	NA	2	0	0	0	NA	0	NA	NA	FALSE	['Colombo, Sri Lanka']	24
https://www.hackster.io/tyeth/uacer-upcycled-unstoppable-alarm-clock-for-economic-recovery-8d23e2	TRUE	UACER:Upcycled/Unstoppable Alarm Clock for Economic Recovery	Work in progress	Behold, the rebirth of society using the ThunderBell Alarm Clock, attached to a philips Desktop SAD light and a Chromecast-Audio!	20	5/23/2020 16:59:30	5/27/2020 14:23:49	CC BY-NC-SA	['https://www.hackster.io/adafruit', 'https://www.hackster.io/clocks', 'https://www.hackster.io/node-red', 'https://www.hackster.io/raspberry-pi']	4	['alarm clock', 'automation', 'i2c', 'node red', 'web control']	5	Beginner	2 hours	120	0	1	156	1	FALSE	['Tyeth']	['https://www.hackster.io/tyeth']	7	2898	14	4	https://www.hackster.io/code_files/450050/download	18	10	6	3	['https://www.hackster.io/products/buy/42744?s=BAhJIhMzMzg2NDMsUHJvamVjdAY6BkVG%0A', 'https://www.hackster.io/products/buy/73610?s=BAhJIhMzMzg2NDMsUHJvamVjdAY6BkVG%0A', 'https://www.hackster.io/products/buy/63489?s=BAhJIhMzMzg2NDMsUHJvamVjdAY6BkVG%0A', 'https://www.hackster.io/products/buy/42755?s=BAhJIhMzMzg2NDMsUHJvamVjdAY6BkVG%0A', 'https://www.hackster.io/products/buy/54410?s=BAhJIhMzMzg2NDMs…	10	{'https://www.newark.com/', 'https://lifepo4wered.com', 'https://www.johnlewis.com/', 'https://www.amazon.co.uk/', 'https://www.adafruit.com/', 'https://www.amazon.com'}	6	https://www.newark.com/	NA	NA	3	3	0	0	0	0	0	0	FALSE	['Bristol, United Kingdom']	20
https://www.hackster.io/BEASTIDREES62/make-touchless-any-thing-using-ultrasonic-sensor-module-646393	TRUE	Make Touchless ANY THING using ultrasonic sensor module		In this condition of COVid-19 we should avoid to touch like Doorbell so in this project to make anything Touchless/NON-contact	20	5/23/2020 18:04:49	6/8/2020 16:21:14	CC BY-NC-ND		1		4			NA	0	34	5438	1	FALSE	['BEASTIDREES62']	['https://www.hackster.io/BEASTIDREES62']	4	145	0	2	https://www.hackster.io/code_files/449814/download	5	5	0	0	['https://www.hackster.io/products/buy/42741?s=BAhJIhMzMzg2NDgsUHJvamVjdAY6BkVG%0A', 'https://www.hackster.io/products/buy/893?s=BAhJIhMzMzg2NDgsUHJvamVjdAY6BkVG%0A', 'https://www.hackster.io/products/buy/42742?s=BAhJIhMzMzg2NDgsUHJvamVjdAY6BkVG%0A', 'https://www.hackster.io/products/buy/42749?s=BAhJIhMzMzg2NDgsUHJvamVjdAY6BkVG%0A']	4	{'https://www.sparkfun.com', 'https://www.newark.com/'}	2	https://www.newark.com/	NA	NA	4	1	0	0	NA	0	NA	NA	FALSE	[]	0
https://www.hackster.io/dimotha/automatic-soap-dispenser-with-20-second-hand-washing-led-3d503c	TRUE	Automatic Soap Dispenser with 20 second hand washing LED	Full instructions provided	An ultrasonic sensor activated Automatic Soap Dispenser. Uses a LED to prompt 20 sec hand washing. Design compatible with common soap pumps.	22	5/23/2020 22:41:00	6/3/2020 18:54:43	GPL3+	['https://www.hackster.io/arduino', 'https://www.hackster.io/health', 'https://www.hackster.io/home-automation']	3	['disability reduction', 'health', 'home automation']	3	Intermediate		NA	0	2	1263	1	FALSE	['Athanasios Dimopoulos']	['https://www.hackster.io/dimotha']	7	1246	5	1	https://www.hackster.io/code_files/449852/download	19	14	2	1	['https://www.hackster.io/products/buy/19172?s=BAhJIhMzMzY4NjEsUHJvamVjdAY6BkVG%0A', 'https://www.hackster.io/products/buy/37329?s=BAhJIhMzMzY4NjEsUHJvamVjdAY6BkVG%0A', 'https://www.hackster.io/products/buy/893?s=BAhJIhMzMzY4NjEsUHJvamVjdAY6BkVG%0A', 'https://www.hackster.io/products/buy/42787?s=BAhJIhMzMzY4NjEsUHJvamVjdAY6BkVG%0A', 'https://www.hackster.io/products/buy/286?s=BAhJIhMzMzY4NjEsUHJv…	14	{'https://www.newark.com/', 'http://lowes', 'http://supermarket/', 'https://www.sparkfun.com', 'https://www.amazon.co', 'https://www.adafruit.com/', 'https://www.amazon.com'}	7	https://www.newark.com/	NA	NA	2	1	0	0	NA	0	NA	NA	TRUE	[]	38
https://www.hackster.io/YASH36/diy-infrared-heart-beat-sensor-using-arduino-7db9c8	TRUE	DIY Infrared Heart Beat Sensor using Arduino	Full instructions provided	Make a heart beat sensor with only an infrared emitter and a receiver, Arduino and see the real time plot of your heart beat.	24	5/24/2020 13:55:19	5/26/2020 6:08:07	GPL3+	['https://www.hackster.io/arduino']	1	['human welfare', 'infrared', 'medical', 'monitoring', 'tracking']	5	Beginner		NA	0	14	2689	1	FALSE	['YASH36']	['https://www.hackster.io/YASH36']	5	622	1	1	https://www.hackster.io/code_files/449938/download	4	4	0	1	['https://www.hackster.io/products/buy/42741?s=BAhJIhMzMzg3NDgsUHJvamVjdAY6BkVG%0A', 'https://www.hackster.io/products/buy/42757?s=BAhJIhMzMzg3NDgsUHJvamVjdAY6BkVG%0A', 'https://www.hackster.io/products/buy/420?s=BAhJIhMzMzg3NDgsUHJvamVjdAY6BkVG%0A']	3	{'https://www.newark.com/', 'https://www.adafruit.com'}	2	https://www.newark.com/	NA	NA	4	1	0	0	NA	0	NA	NA	FALSE	[]	0
https://www.hackster.io/Amjoud/morocco-covid-19-cases-data-tracker-25ad2f	TRUE	Morocco COVID-19 Cases Data Tracker	Showcase (no instructions)	COVID-19 Live outbreak Data Tracker for Morocco ( NodeMCU IOT, ESP8266)	11	5/24/2020 19:08:43	5/24/2020 19:08:43		['https://www.hackster.io/covid19', 'https://www.hackster.io/Espressif', 'https://www.hackster.io/iot', 'https://www.hackster.io/nodemcu', 'https://www.hackster.io/thingspeak']	5	['covid19', 'internet of things']	2	Intermediate		NA	0	4	242	1	FALSE	['Amjoud Abdellah']	['https://www.hackster.io/Amjoud']	0	21	0	1	https://www.hackster.io/code_files/450013/download	2	2	0	2	['https://www.hackster.io/products/buy/643?s=BAhJIhMzMzg4MDksUHJvamVjdAY6BkVG%0A', 'https://www.hackster.io/products/buy/39449?s=BAhJIhMzMzg4MDksUHJvamVjdAY6BkVG%0A']	2	{'https://www.banggood.com', 'https://www.dfrobot.com/'}	2	https://www.banggood.com	NA	NA	0	0	0	0	NA	0	NA	NA	FALSE	[]	0
https://www.hackster.io/covideo/covideo-face-mask-detection-proximity-alerts-statistics-2eccd3	TRUE	COVIDEO: Face Mask Detection, Proximity Alerts & Statistics	Full instructions provided	A system that aims to satisfy today’s urgent need for mass behavioral monitoring, highly beneficial in the Covid-19 pandemic scenario.	20	5/24/2020 19:55:29	5/28/2020 11:31:44	GPL3+	['https://www.hackster.io/microsoft', 'https://www.hackster.io/nvidia', 'https://www.hackster.io/photo-video', 'https://www.hackster.io/tensorflow']	4	['camera', 'object detection', 'proximity', 'tracking']	4	Expert	3 hours	180	0	9	995	3	FALSE	['Antonio Panfili', 'Stefano Tata', 'Luca Boretto']	['https://www.hackster.io/antoniopanfili', 'https://www.hackster.io/stefano-tata', 'https://www.hackster.io/borettoluca']	18	5072	36	0	https://www.hackster.io/code_files/449983/download	0	0	0	7	[]	0	set()	0		NA	NA	0	0	0	0	NA	0	NA	NA	FALSE	['Pinerolo, Italy']	2.666666667
https://www.hackster.io/indoorgeek/draw-with-your-3d-printer-976ed3	TRUE	Draw With Your 3D Printer	Full instructions provided	Convert your 3D printer into a plotter!	7	5/25/2020 5:26:17	5/25/2020 20:29:55	CC BY-NC-SA	['https://www.hackster.io/3d-printing', 'https://www.hackster.io/arts']	2	['3d printing', 'art', 'cnc', 'cnc hack', 'plotter']	5	Beginner		NA	0	2	580	1	FALSE	['Neeraj Rane']	['https://www.hackster.io/indoorgeek']	6	985	5	0		1	0	1	0	[]	0	set()	0		NA	NA	0	1	0	0	NA	0	NA	NA	TRUE	['Mumbai, India']	15
https://www.hackster.io/makiko/makibot-7fd097	TRUE	Makibot	Work in progress	Makibot is a ROS development Robot for SBC like Beaglebone, Jetson Nano and Raspberry Pi.	15	5/25/2020 7:11:51	5/25/2020 7:11:51	CC BY-NC	['https://www.hackster.io/adafruit', 'https://www.hackster.io/opencv', 'https://www.hackster.io/photo-video', 'https://www.hackster.io/raspberry-pi', 'https://www.hackster.io/robotics', 'https://www.hackster.io/sparkfun', 'https://www.hackster.io/Ubuntu']	7	['camera', 'image processing', 'linux', 'robotics', 'rover']	5	Advanced		NA	0	3	162	1	FALSE	['Mark Daniel Belarmino']	['https://www.hackster.io/makiko']	2	1044	1	0	https://github.com/mdanielbelarmino/makibot_ws	16	10	6	3	['https://www.hackster.io/products/buy/19209?s=BAhJIhMzMjE1MTgsUHJvamVjdAY6BkVG%0A', 'https://www.hackster.io/products/buy/19172?s=BAhJIhMzMjE1MTgsUHJvamVjdAY6BkVG%0A', 'https://www.hackster.io/products/buy/19210?s=BAhJIhMzMjE1MTgsUHJvamVjdAY6BkVG%0A', 'https://www.hackster.io/products/buy/24501?s=BAhJIhMzMjE1MTgsUHJvamVjdAY6BkVG%0A', 'https://www.hackster.io/products/buy/893?s=BAhJIhMzMjE1MTgsUH…	9	{'https://www.newark.com/', 'http://lowes', 'https://www.hackster.io/', 'https://www.ti.com/', 'https://www.sparkfun.com', 'https://www.adafruit.com/'}	6	https://www.newark.com/	NA	NA	5	3	0	0	NA	0	NA	NA	TRUE	['Manila, Philippines']	8
https://www.hackster.io/modularEconomy/covid-beacon-app-f03486	TRUE	COVID Beacon App	Full instructions provided	Online Dashboard for authorities to watch COVID patient movements & mobile apps to give audio alert warning cue if a COVID patient is nearby	24	5/25/2020 10:14:25	5/25/2020 10:14:17	GPL3+	['https://www.hackster.io/android', 'https://www.hackster.io/google']	2	['mobile app']	1	Beginner	1 hour	60	0	1	49	1	FALSE	['Modular Economy']	['https://www.hackster.io/modularEconomy']	0	197	1	1	https://github.com/tansah/me-health.git	1	1	0	2	[]	0	set()	0		NA	NA	0	1	0	0	0	0	0	0	TRUE	[]	0
https://www.hackster.io/342439/park-share-platform-0b3973	TRUE	Park & Share platform	Work in progress	How we imagine to solve problem with parking in big cities.	11	5/25/2020 11:48:10	5/25/2020 19:52:50		['https://www.hackster.io/android', 'https://www.hackster.io/controleverythingcom', 'https://www.hackster.io/Espressif', 'https://www.hackster.io/microsoft', 'https://www.hackster.io/nodemcu', 'https://www.hackster.io/nordic-semiconductor']	6	['api']	1	Intermediate		NA	0	1	141	3	FALSE	['Rok Mokorel', 'Blaz Potocnik', 'Nataša Zekić']	['https://www.hackster.io/RokMokorel', 'https://www.hackster.io/bp1376', 'https://www.hackster.io/natasazekic96']	6	1058	0	2	https://github.com/rokmokorel/ESP32_PARK_SHARE	3	3	0	5	['https://www.hackster.io/products/buy/643?s=BAhJIhMzMzY2MDgsUHJvamVjdAY6BkVG%0A', 'https://www.hackster.io/products/buy/42751?s=BAhJIhMzMzY2MDgsUHJvamVjdAY6BkVG%0A', 'https://www.hackster.io/products/buy/19637?s=BAhJIhMzMzY2MDgsUHJvamVjdAY6BkVG%0A']	3	{'https://www.newark.com/', 'https://www.banggood.com', 'https://shop.controleverything.com'}	3	https://www.banggood.com	NA	NA	2	2	0	0	0	0	0	0	FALSE	[]	0
https://www.hackster.io/prateek1510/covid19-cracker-recognize-person-and-facemask-f63b32	TRUE	COVID19 Cracker - Recognize person and facemask	Showcase (no instructions)	As lock down eases , SOP mandates face masks in public places. This project is to identify folks who are not wearing masks and warn them.	26	5/25/2020 16:43:22	5/28/2020 14:25:14	LGPL	['https://www.hackster.io/iot', 'https://www.hackster.io/ML', 'https://www.hackster.io/photo-video', 'https://www.hackster.io/raspberry-pi', 'https://www.hackster.io/security']	5	['camera', 'internet of things', 'machine learning', 'monitoring', 'security']	5	Intermediate	16 hours	960	0	2	310	1	FALSE	['Prateek Pant']	['https://www.hackster.io/prateek1510']	0	90	0	2	https://www.hackster.io/code_files/450457/download	2	2	0	0	['https://www.hackster.io/products/buy/55025?s=BAhJIhMzMzkwMTAsUHJvamVjdAY6BkVG%0A', 'https://www.hackster.io/products/buy/19209?s=BAhJIhMzMzkwMTAsUHJvamVjdAY6BkVG%0A']	2	{'https://www.newark.com/'}	1	https://www.newark.com/	NA	NA	5	0	0	0	0	0	0	0	TRUE	['Kuala Lumpur, Malaysia']	10
https://www.hackster.io/sakshidoshi3/smart-doorbell-for-deaf-people-a47893	TRUE	Smart doorbell for deaf people	Full instructions provided	A doorbell which can be controlled online via phone or computer which then glows the bulb and sends an SMS every time it is on.	25	5/25/2020 18:45:36	5/26/2020 18:09:19		['https://www.hackster.io/iot', 'https://www.hackster.io/microsoft', 'https://www.hackster.io/python-on-hardware', 'https://www.hackster.io/twilio']	4	['flask', 'html', 'internet of things', 'python']	4	Intermediate	1 hour	60	0	1	154	1	FALSE	['Sakshi Doshi']	['https://www.hackster.io/sakshidoshi3']	1	286	0	1	https://www.hackster.io/code_files/450306/download	6	5	0	3	['https://www.hackster.io/products/buy/42751?s=BAhJIhMzMzkwNDQsUHJvamVjdAY6BkVG%0A', 'https://www.hackster.io/products/buy/37918?s=BAhJIhMzMzkwNDQsUHJvamVjdAY6BkVG%0A', 'https://www.hackster.io/products/buy/42795?s=BAhJIhMzMzkwNDQsUHJvamVjdAY6BkVG%0A', 'https://www.hackster.io/products/buy/38498?s=BAhJIhMzMzkwNDQsUHJvamVjdAY6BkVG%0A', 'https://www.hackster.io/products/buy/42749?s=BAhJIhMzMzkwNDQs…	5	{'https://www.newark.com/', 'https://store.boltiot.com'}	2	https://www.newark.com/	NA	NA	2	0	0	0	0	0	0	0	FALSE	[]	0
https://www.hackster.io/343223/safety-measures-social-distancing-dd8ff3	TRUE	Safety Measures: Social Distancing	Full instructions provided	A contribution to maintaining a safe distance and the health of people in the time of COVID-19 crisis.	18	5/26/2020 0:17:01	6/15/2020 19:32:40	LGPL	['https://www.hackster.io/covid19', 'https://www.hackster.io/health', 'https://www.hackster.io/iot', 'https://www.hackster.io/raspberry-pi']	4	['covid19', 'distance', 'health', 'industrial iot', 'internet of things']	5	Intermediate	5 hours	300	0	16	639	4	FALSE	['Gašper Kastelic', 'Nemanja Mihajlovic', 'Anže Dovžan Perović', 'Luka Mali']	['https://www.hackster.io/gasper-kastelic', 'https://www.hackster.io/nemanja2366', 'https://www.hackster.io/anzedp22', 'https://www.hackster.io/lukamali']	10	1267	0	2	https://www.hackster.io/code_files/448457/download	3	3	0	1	['https://www.hackster.io/products/buy/61211?s=BAhJIhMzMzczOTEsUHJvamVjdAY6BkVG%0A', 'https://www.hackster.io/products/buy/73359?s=BAhJIhMzMzczOTEsUHJvamVjdAY6BkVG%0A']	2	{'https://www.newark.com/', 'https://si.farnell.com/'}	2	https://www.newark.com/	NA	NA	0	1	0	0	0	0	0	0	TRUE	['Ljubljana, Slovenia']	5.5
https://www.hackster.io/aleksgabric5/let-s-play-waste-sorting-5ec734	TRUE	Let's Play Waste Sorting!	Work in progress	Using a garbage truck-mounted camera and machine learning algorithms to detect waste sorting and encourage people to do better.	19	5/26/2020 5:46:04	5/26/2020 13:19:37		['https://www.hackster.io/AmazonWebServices', 'https://www.hackster.io/google', 'https://www.hackster.io/iot', 'https://www.hackster.io/photo-video', 'https://www.hackster.io/raspberry-pi', 'https://www.hackster.io/seeed']	6	['camera', 'ecology', 'internet of things', 'trash']	4	Intermediate		NA	0	3	225	1	FALSE	['Aleks Gabrič']	['https://www.hackster.io/aleksgabric5']	8	1607	0	2	https://www.hackster.io/code_files/449246/download	4	4	0	1	['https://www.hackster.io/products/buy/61211?s=BAhJIhMzMzc2MTEsUHJvamVjdAY6BkVG%0A', 'https://www.hackster.io/products/buy/31747?s=BAhJIhMzMzc2MTEsUHJvamVjdAY6BkVG%0A', 'https://www.hackster.io/products/buy/42977?s=BAhJIhMzMzc2MTEsUHJvamVjdAY6BkVG%0A']	3	{'https://coral.ai/', 'https://www.newark.com/', 'https://www.seeedstudio.com/'}	3	https://www.newark.com/	NA	NA	0	1	0	0	0	0	0	0	FALSE	[]	0
https://www.hackster.io/adam-taylor/air-quality-sensing-with-ultra96v2-319972	TRUE	Air Quality Sensing With Ultra96V2	Full instructions provided	Logging CO2 and TVOC to the cloud using the Ultra96 and PYNQ.	12	5/26/2020 10:00:27	5/26/2020 13:12:40	GPL3+	['https://www.hackster.io/96boards', 'https://www.hackster.io/avnet', 'https://www.hackster.io/enviro-sense', 'https://www.hackster.io/fpga', 'https://www.hackster.io/iot', 'https://www.hackster.io/mikroe', 'https://www.hackster.io/sensors', 'https://www.hackster.io/xilinx']	8	['environmental sensing', 'fpga', 'internet of things']	3	Intermediate	3 hours	180	0	8	715	1	FALSE	['Adam Taylor']	['https://www.hackster.io/adam-taylor']	5	1247	7	0		3	3	0	1	['https://www.hackster.io/products/buy/43384?s=BAhJIhMzMzg3NzMsUHJvamVjdAY6BkVG%0A', 'https://www.hackster.io/products/buy/59681?s=BAhJIhMzMzg3NzMsUHJvamVjdAY6BkVG%0A', 'https://www.hackster.io/products/buy/73651?s=BAhJIhMzMzg3NzMsUHJvamVjdAY6BkVG%0A']	3	{'https://www.mikroe.com/', 'https://www.avnet.com/'}	2	https://www.avnet.com/	NA	NA	0	0	0	0	NA	0	NA	NA	TRUE	['Harlow, United Kingdom']	31
https://www.hackster.io/sohail8/touchless-doorbell-for-covid-19-8c1c8a	TRUE	Touchless doorbell for Covid-19	NA	Knockless doorbell for covid 19	5	5/26/2020 11:13:13	5/26/2020 11:13:10	GPL3+	NA	1	NA	3	NA	NA	NA	0	1	121	1	FALSE	['mohammadsohail0008']	['https://www.hackster.io/mohammadsohail0008']	0	114	1	1	https://www.hackster.io/code_files/450429/download	8	7	1	1	['https://www.hackster.io/products/buy/42741?s=BAhJIhMzMzkxNTcsUHJvamVjdAY6BkVG%0A', 'https://www.hackster.io/products/buy/42751?s=BAhJIhMzMzkxNTcsUHJvamVjdAY6BkVG%0A', 'https://www.hackster.io/products/buy/42750?s=BAhJIhMzMzkxNTcsUHJvamVjdAY6BkVG%0A', 'https://www.hackster.io/products/buy/42742?s=BAhJIhMzMzkxNTcsUHJvamVjdAY6BkVG%0A', 'https://www.hackster.io/products/buy/56464?s=BAhJIhMzMzkxNTcs…	5	{'https://www.newark.com/'}	1	https://www.newark.com/	NA	NA	4	3	0	0	0	0	0	0	FALSE	[]	0
https://www.hackster.io/edge-impulse/cough-detection-with-tinyml-on-arduino-417f37	TRUE	Cough Detection with TinyML on Arduino	Full instructions provided	In this tutorial we show how to build a cough detection system for the Arduino Nano BLE Sense using TinyML and Edge Impulse.	23	5/26/2020 14:56:42	6/1/2020 15:17:38	CC BY	['https://www.hackster.io/arduino', 'https://www.hackster.io/EdgeImpulse', 'https://www.hackster.io/ML']	3	['audio', 'embedded', 'machine learning']	3	Beginner	30 minutes	30	0	33	4431	3	FALSE	['Zach Shelby', 'Jan Jongboom', 'Kartik Thakore']	['https://www.hackster.io/zach-shelby', 'https://www.hackster.io/janjongboom', 'https://www.hackster.io/kthakorefi']	6	1856	13	0		1	1	0	1	[]	0	set()	0		NA	NA	0	1	0	0	NA	0	NA	NA	TRUE	['San José, CA, United States', 'Amsterdam, Netherlands', 'Palo Alto, CA, United States']	22.66666667
https://www.hackster.io/Lover/new-function-update-object-classification-e272a9	TRUE	New Function Update: Object Classification	Protip	In the new version 0.4.9Class of HuskyLens, a new function “Object Classification” is released.	14	5/27/2020 6:58:19	5/28/2020 1:35:00	GPL3+	['https://www.hackster.io/ML', 'https://www.hackster.io/microsoft', 'https://www.hackster.io/photo-video', 'https://www.hackster.io/wearables']	4	['artificial intelligence', 'covid19', 'machine learning', 'robotics', 'wearables']	5	Beginner	4 hours	240	0	5	306	1	FALSE	['DFRobot']	['https://www.hackster.io/Lover']	9	995	4	0	https://www.hackster.io/code_files/450596/download	1	1	0	1	['https://www.hackster.io/products/buy/73708?s=BAhJIhMzMzkyOTUsUHJvamVjdAY6BkVG%0A']	1	{'https://www.dfrobot.com/'}	1	https://www.dfrobot.com/	NA	NA	0	0	0	0	0	0	0	0	TRUE	['Shanghai, China']	15
https://www.hackster.io/Oniichan_is_ded/yet-another-solenoid-valve-based-sanitizer-dispenser-ecec7a	TRUE	Yet Another Solenoid Valve Based SANITIZER DISPENSER	Full instructions provided	3D Printed and easy to Replicate "Fluid Dispenser for alcohol-based sanitizer".	11	5/27/2020 8:12:31	6/2/2020 10:31:19	CC BY-NC-SA	['https://www.hackster.io/covid19', 'https://www.hackster.io/home-automation', 'https://www.hackster.io/jlcpcb', 'https://www.hackster.io/microchip', 'https://www.hackster.io/sensors', 'https://www.hackster.io/sparkfun', 'https://www.hackster.io/utsource']	7	['covid19', 'embedded', 'home automation', 'sensor', 'smart appliances']	5	Beginner	10 hours	600	0	5	568	1	FALSE	['Arnov Sharma']	['https://www.hackster.io/Oniichan_is_ded']	1	530	1	1	https://www.hackster.io/code_files/450490/download	9	8	1	1	['https://www.hackster.io/products/buy/19193?s=BAhJIhMzMzkyMDYsUHJvamVjdAY6BkVG%0A', 'https://www.hackster.io/products/buy/56498?s=BAhJIhMzMzkyMDYsUHJvamVjdAY6BkVG%0A', 'https://www.hackster.io/products/buy/22522?s=BAhJIhMzMzkyMDYsUHJvamVjdAY6BkVG%0A', 'https://www.hackster.io/products/buy/66591?s=BAhJIhMzMzkyMDYsUHJvamVjdAY6BkVG%0A', 'https://www.hackster.io/products/buy/73456?s=BAhJIhMzMzkyMDYs…	7	{'https://www.adafruit.com', 'https://lcsc.com/', 'https://cart.jlcpcb.com/', 'https://www.newark.com/', 'https://www.sparkfun.com', 'https://www.utsource.net'}	6	https://www.newark.com/	NA	NA	4	2	0	0	NA	0	NA	NA	TRUE	['Haridwar, India']	10
https://www.hackster.io/345148/talk-to-me-phone-booth-199c55	TRUE	Talk to me: Phone booth	Work in progress	Communication device for overcomming loneliness in retirement homes.	8	5/27/2020 8:46:52	5/28/2020 21:23:03		['https://www.hackster.io/itead', 'https://www.hackster.io/python-on-hardware', 'https://www.hackster.io/raspberry-pi']	3	['elderly care', 'python']	2	Intermediate	20 hours	1200	0	2	118	5	FALSE	['Filip Stražišar', 'Ziga Brinsek', 'Lan Terseglav', 'Jon Schwarzmann', 'Deja Kofol']	['https://www.hackster.io/filipstrazisar', 'https://www.hackster.io/ziga-brinsek', 'https://www.hackster.io/lanterseglav', 'https://www.hackster.io/jon-schwarzmann', 'https://www.hackster.io/dejakofol']	7	795	0	1	https://www.hackster.io/code_files/451060/download	16	9	4	1	['https://www.hackster.io/products/buy/19209?s=BAhJIhMzMzkzMTUsUHJvamVjdAY6BkVG%0A', 'https://www.hackster.io/products/buy/893?s=BAhJIhMzMzkzMTUsUHJvamVjdAY6BkVG%0A', 'https://www.hackster.io/products/buy/42751?s=BAhJIhMzMzkzMTUsUHJvamVjdAY6BkVG%0A', 'https://www.hackster.io/products/buy/48139?s=BAhJIhMzMzkzMTUsUHJvamVjdAY6BkVG%0A', 'https://www.hackster.io/products/buy/50254?s=BAhJIhMzMzkzMTUsUH…	9	{'https://www.sparkfun.com', 'https://www.newark.com/', 'https://www.itead.cc'}	3	https://www.newark.com/	NA	NA	5	3	0	0	0	0	0	0	FALSE	[]	0.4
https://www.hackster.io/shockbit1/shockbit-1f46e4	TRUE	ShockBIT	Work in progress	Put it on, Pull the Tab, Feel it vibrate/electrically pulse before you touch your face.	15	5/27/2020 20:54:45	5/27/2020 20:54:45	GPL3+	['https://www.hackster.io/covid19', 'https://www.hackster.io/microchip', 'https://www.hackster.io/wearables']	3	['covid19', 'wearables']	2	Advanced	3 hours	180	0	17	872	1	FALSE	['John Loeffler']	['https://www.hackster.io/shockbit1']	1	142	0	1	https://www.hackster.io/code_files/440291/download	6	3	3	2	['https://www.hackster.io/products/buy/19193?s=BAhJIhMzMzE1MTUsUHJvamVjdAY6BkVG%0A', 'https://www.hackster.io/products/buy/45190?s=BAhJIhMzMzE1MTUsUHJvamVjdAY6BkVG%0A']	2	{'https://www.newark.com/', 'https://www.adafruit.com'}	2	https://www.adafruit.com	NA	NA	3	2	0	0	NA	0	NA	NA	FALSE	[]	0
https://www.hackster.io/walepeters01/wash-model-series-water-sanitation-and-hygiene-385ac1	TRUE	WASH MODEL SERIES (Water, Sanitation and Hygiene)	Showcase (no instructions)	Hands-Free Foot Operated Hand Washing, Tissue, Trash Bin and Sanitizing System.	11	5/28/2020 0:31:20	6/2/2020 0:00:42	GPL3+	['https://www.hackster.io/covid19', 'https://www.hackster.io/health']	2	['covid19', 'health', 'human welfare', 'water', 'wellness']	5	Advanced	4 hours	240	0	6	185	1	FALSE	['Wale Peters']	['https://www.hackster.io/walepeters01']	0	854	0	0		23	9	14	0	[]	0	set()	0		NA	NA	0	23	0	0	NA	0	NA	NA	FALSE	[]	0
https://www.hackster.io/Raunakoo/covid-19-detector-the-need-of-the-crisis-976aeb	TRUE	COVID-19 Detector: The Need of the Crisis	Full instructions provided	Using the power of Python and Arduino, this detector measures and records user temperature.	14	5/28/2020 20:30:16	6/13/2020 0:26:53	MIT	['https://www.hackster.io/adafruit', 'https://www.hackster.io/arduino', 'https://www.hackster.io/covid19', 'https://www.hackster.io/displays', 'https://www.hackster.io/microsoft', 'https://www.hackster.io/python-on-hardware', 'https://www.hackster.io/sparkfun']	7	['covid19', 'display', 'monitoring', 'python', 'temperature']	5	Intermediate		NA	0	9	2412	1	FALSE	['Raunak Singh']	['https://www.hackster.io/Raunakoo']	6	762	5	1	https://github.com/Raunak-Singh-Inventor/COVIDdetector	13	11	0	3	['https://www.hackster.io/products/buy/73727?s=BAhJIhMzMzk0NjQsUHJvamVjdAY6BkVG%0A', 'https://www.hackster.io/products/buy/66?s=BAhJIhMzMzk0NjQsUHJvamVjdAY6BkVG%0A', 'https://www.hackster.io/products/buy/73728?s=BAhJIhMzMzk0NjQsUHJvamVjdAY6BkVG%0A', 'https://www.hackster.io/products/buy/73729?s=BAhJIhMzMzk0NjQsUHJvamVjdAY6BkVG%0A', 'https://www.hackster.io/products/buy/73730?s=BAhJIhMzMzk0NjQsUHJ…	11	{'https://www.sparkfun.com', 'https://www.sparkfun.com/', 'https://www.amazon.com/'}	3	https://www.sparkfun.com/	NA	NA	0	0	0	0	NA	0	NA	NA	FALSE	['Fair Lawn, NJ, United States']	26
https://www.hackster.io/chaitradeepika999/smart-bra-552b6a	TRUE	Smart Bra	Protip	A bra that can predict the date of your next menstruation, keep track of your vitals, and connect to other devices to respond to your body.	26	5/29/2020 3:18:56	5/29/2020 3:18:56	GPL3+	['https://www.hackster.io/Espressif', 'https://www.hackster.io/health', 'https://www.hackster.io/home-automation', 'https://www.hackster.io/iot', 'https://www.hackster.io/maxim-integrated', 'https://www.hackster.io/nodemcu', 'https://www.hackster.io/wearables']	7	['health', 'home automation', 'internet of things', 'wearables', 'wifi']	5	Intermediate	20 hours	1200	1	10	353	1	FALSE	['chaitra deepika komatineni']	['https://www.hackster.io/chaitradeepika999']	1	401	1	1	https://www.hackster.io/code_files/447190/download	4	4	0	4	['https://www.hackster.io/products/buy/643?s=BAhJIhMzMzU5NjEsUHJvamVjdAY6BkVG%0A', 'https://www.hackster.io/products/buy/19512?s=BAhJIhMzMzU5NjEsUHJvamVjdAY6BkVG%0A', 'https://www.hackster.io/products/buy/37914?s=BAhJIhMzMzU5NjEsUHJvamVjdAY6BkVG%0A']	3	{'https://www.newark.com/', 'https://www.banggood.com', 'https://www.maximintegrated.com'}	3	https://www.banggood.com	NA	NA	0	1	0	0	0	0	0	0	FALSE	['Hyderabad, India']	0
https://www.hackster.io/anbu-kumar/saint-v1-1-vigilance-robot-21d248	TRUE	SAINT V1.1 Vigilance Robot	Showcase (no instructions)	SAINT stands for Scalable Autonomous Intelligent Navigation Transport. This is the concept to build fully customizable open platform Robots	19	5/29/2020 7:19:10	5/29/2020 7:19:10		['https://www.hackster.io/ML', 'https://www.hackster.io/nvidia', 'https://www.hackster.io/robotics']	3	['artificial intelligence', 'autonomous', 'robotics']	3	Advanced	Over 1 day	1440	0	7	383	1	FALSE	['Anbu Kumar']	['https://www.hackster.io/anbu-kumar']	0	35	0	0	https://github.com/AnbuKumar-maker/Autonomous-Robot	8	6	0	0	[]	0	set()	0		NA	NA	0	6	0	0	0	0	0	0	TRUE	[]	22
https://www.hackster.io/rajajothir/limit-the-crowd-to-prevent-the-spread-of-covid-19-34f4e1	TRUE	Limit the crowd to prevent the spread of COVID-19	Full instructions provided	A cheap and effective method to limit the crowd in public places - such as shopping malls, supermarkets, etc - and public transport vehicles	24	5/29/2020 9:11:33	5/29/2020 9:11:33	CC BY	['https://www.hackster.io/adafruit', 'https://www.hackster.io/covid19', 'https://www.hackster.io/displays', 'https://www.hackster.io/home-automation', 'https://www.hackster.io/sensors']	5	['automation', 'covid19', 'display', 'door', 'sensor']	5	Beginner	2 hours	120	0	4	373	1	FALSE	['Rucksikaa Raajkumar']	['https://www.hackster.io/rajajothir']	2	461	1	4	https://www.hackster.io/code_files/450963/download	10	8	0	1	['https://www.hackster.io/products/buy/42741?s=BAhJIhMzMzk1OTUsUHJvamVjdAY6BkVG%0A', 'https://www.hackster.io/products/buy/42791?s=BAhJIhMzMzk1OTUsUHJvamVjdAY6BkVG%0A', 'https://www.hackster.io/products/buy/73748?s=BAhJIhMzMzk1OTUsUHJvamVjdAY6BkVG%0A', 'https://www.hackster.io/products/buy/893?s=BAhJIhMzMzk1OTUsUHJvamVjdAY6BkVG%0A', 'https://www.hackster.io/products/buy/17352?s=BAhJIhMzMzk1OTUsUH…	8	{'https://www.newark.com/', 'https://www.hackster.io/', 'https://www.sparkfun.com', 'https://www.ebay.com/', 'https://www.adafruit.com/'}	5	https://www.newark.com/	NA	NA	4	0	0	0	NA	0	NA	NA	FALSE	['Colombo, Sri Lanka']	24
https://www.hackster.io/jaumesr/touchless-door-opener-cf0637	TRUE	Touchless Door Opener	Work in progress	Touchless door handle mechanism that can be used in every door just replacing the standard handle. Very useful for people with disabilities.	22	5/29/2020 10:38:13	6/15/2020 10:53:25	CC BY-NC-SA	['https://www.hackster.io/arduino', 'https://www.hackster.io/autodesk', 'https://www.hackster.io/covid19', 'https://www.hackster.io/digilent', 'https://www.hackster.io/home-automation', 'https://www.hackster.io/iot', 'https://www.hackster.io/sparkfun']	5	['covid19', 'door', 'internet of things']	2	Advanced	Over 8 days	11520	0	23	1993	1	FALSE	['Jaume']	['https://www.hackster.io/jaumesr']	8	810	0	5	https://www.hackster.io/code_files/450448/download	22	12	1	2	['https://www.hackster.io/products/buy/14752?s=BAhJIhMzMzkxNjIsUHJvamVjdAY6BkVG%0A', 'https://www.hackster.io/products/buy/56498?s=BAhJIhMzMzkxNjIsUHJvamVjdAY6BkVG%0A', 'https://www.hackster.io/products/buy/19172?s=BAhJIhMzMzkxNjIsUHJvamVjdAY6BkVG%0A', 'https://www.hackster.io/products/buy/42751?s=BAhJIhMzMzkxNjIsUHJvamVjdAY6BkVG%0A']	4	{'https://www.newark.com/', 'http://lowes', 'https://store.digilentinc.com'}	3	https://www.newark.com/	NA	NA	2	9	0	0	NA	0	NA	NA	TRUE	['Nassenfels, Germany']	23
https://www.hackster.io/rahulkhanna/vision-based-social-distancing-monitor-2a6f8a	TRUE	Vision based Social Distancing Monitor	Full instructions provided	This project proposes to implement a computer vision-based social distancing detector.	11	5/29/2020 23:02:19	6/11/2020 20:05:35	MIT	['https://www.hackster.io/covid19', 'https://www.hackster.io/google', 'https://www.hackster.io/ML', 'https://www.hackster.io/opencv', 'https://www.hackster.io/raspberry-pi', 'https://www.hackster.io/tensorflow']	6	['artificial intelligence', 'computer vision', 'covid19', 'image processing', 'monitoring']	5	Intermediate	1 hour	60	0	2	118	1	FALSE	['the lonely programmer']	['https://www.hackster.io/rahulkhanna']	14	2455	14	3	https://github.com/Rahul24-06/Vision-based-Social-Distancing-Monitor	6	6	0	3	['https://www.hackster.io/products/buy/58255?s=BAhJIhMzMzk5MzIsUHJvamVjdAY6BkVG%0A', 'https://www.hackster.io/products/buy/37461?s=BAhJIhMzMzk5MzIsUHJvamVjdAY6BkVG%0A', 'https://www.hackster.io/products/buy/29230?s=BAhJIhMzMzk5MzIsUHJvamVjdAY6BkVG%0A', 'https://www.hackster.io/products/buy/42977?s=BAhJIhMzMzk5MzIsUHJvamVjdAY6BkVG%0A', 'https://www.hackster.io/products/buy/37274?s=BAhJIhMzMzk5MzIs…	5	{'https://coral.ai/', 'https://www.adafruit.com', 'https://store.balena.i', 'https://thepihut.com/'}	4	https://thepihut.com/	NA	75	3	1	0	0	NA	0	NA	NA	TRUE	['Chennai, India']	33
https://www.hackster.io/modular-economy/covid-beacon-app-9808d9	TRUE	COVID Beacon App	Full instructions provided	Online Dashboard for authorities to watch COVID patient movements & mobile apps to give audio alert warning cue if a COVID patient is nearby	24	5/30/2020 2:16:06	5/30/2020 2:23:18	MIT	['https://www.hackster.io/android', 'https://www.hackster.io/google']	2	['data collection', 'gps']	2	Beginner	1 hour	60	0	1	49	1	FALSE	['Modular Economy']	['https://www.hackster.io/modular-economy']	0	197	1	1	https://github.com/tansah/me-health.git	1	1	0	2	[]	0	set()	0		NA	NA	0	1	0	0	0	0	0	0	FALSE	[]	0
https://www.hackster.io/santronix/iot-hand-sanitiser-soap-dispenser-367594	TRUE	IoT Hand Sanitiser / Soap Dispenser	Full instructions provided	Avoid contact to sanitiser to wash your hands safely with this IoT Hand sanitiser, also providing insights into usage pattern	20	5/30/2020 6:47:39	5/30/2020 6:47:39	Apache-2.0	['https://www.hackster.io/covid19', 'https://www.hackster.io/digilent', 'https://www.hackster.io/Espressif', 'https://www.hackster.io/home-automation', 'https://www.hackster.io/iot', 'https://www.hackster.io/nodemcu', 'https://www.hackster.io/sparkfun']	7	['covid19', 'gadgets', 'home automation', 'internet of things', 'smart appliances']	5	Intermediate	15 minutes	15	0	5	362	1	FALSE	['Santosh Ambekar']	['https://www.hackster.io/santronix']	1	190	0	1	https://github.com/santronix/nodemcu/blob/master/ir_soap_dispenser.ino	6	4	2	1	['https://www.hackster.io/products/buy/643?s=BAhJIhMzMzk5NjksUHJvamVjdAY6BkVG%0A', 'https://www.hackster.io/products/buy/37329?s=BAhJIhMzMzk5NjksUHJvamVjdAY6BkVG%0A', 'https://www.hackster.io/products/buy/68771?s=BAhJIhMzMzk5NjksUHJvamVjdAY6BkVG%0A', 'https://www.hackster.io/products/buy/244?s=BAhJIhMzMzk5NjksUHJvamVjdAY6BkVG%0A']	4	{'https://www.adafruit.com/', 'https://www.sparkfun.com', 'https://www.banggood.com', 'https://store.digilentinc.com/'}	4	https://www.banggood.com	NA	NA	0	1	0	0	NA	0	NA	NA	TRUE	['Bangalore, India']	20
https://www.hackster.io/ashshaks/track-covid-19-corona-live-outbreak-in-your-country-b8c7cb	TRUE	Track covid-19 corona live outbreak in your Country	Full instructions provided	Through out this project you can find out corona cases in your country	13	5/30/2020 10:21:32	5/30/2020 11:06:07		['https://www.hackster.io/adafruit', 'https://www.hackster.io/covid19', 'https://www.hackster.io/displays', 'https://www.hackster.io/Espressif', 'https://www.hackster.io/home-automation', 'https://www.hackster.io/iot', 'https://www.hackster.io/nodemcu', 'https://www.hackster.io/utsource']	8	['covid19', 'display', 'home automation', 'internet of things', 'tracking']	5	Beginner		NA	0	3	211	1	FALSE	['Sharifdeen Ashshak']	['https://www.hackster.io/ashshaks']	5	66	4	1	https://www.hackster.io/code_files/451408/download	6	6	0	1	['https://www.hackster.io/products/buy/643?s=BAhJIhMzMzk5OTYsUHJvamVjdAY6BkVG%0A', 'https://www.hackster.io/products/buy/17352?s=BAhJIhMzMzk5OTYsUHJvamVjdAY6BkVG%0A', 'https://www.hackster.io/products/buy/66591?s=BAhJIhMzMzk5OTYsUHJvamVjdAY6BkVG%0A', 'https://www.hackster.io/products/buy/42749?s=BAhJIhMzMzk5OTYsUHJvamVjdAY6BkVG%0A', 'https://www.hackster.io/products/buy/42742?s=BAhJIhMzMzk5OTYsUH…	6	{'https://www.hackster.io/', 'https://www.newark.com/', 'https://www.banggood.com', 'https://www.utsource.net'}	4	https://www.newark.com/	NA	NA	2	0	0	0	0	0	0	0	FALSE	[]	0
https://www.hackster.io/anjalishaw1125/covid-19-stop-the-spread-e504a8	TRUE	Covid - 19 stop the spread	Full instructions provided	We touch the container and it can also cause the spread. let's break the corona chain without touching the handwash container.	21	5/31/2020 8:07:42	5/31/2020 8:09:30	GPL3+	['https://www.hackster.io/health']	1	['assistive technology']	1	Intermediate		NA	0	1	67	1	FALSE	['Anjali Shaw']	['https://www.hackster.io/anjalishaw1125']	0	75	1	1	https://www.hackster.io/code_files/451559/download	7	6	1	1	['https://www.hackster.io/products/buy/42741?s=BAhJIhMzNDAxMjcsUHJvamVjdAY6BkVG%0A', 'https://www.hackster.io/products/buy/42749?s=BAhJIhMzNDAxMjcsUHJvamVjdAY6BkVG%0A', 'https://www.hackster.io/products/buy/42773?s=BAhJIhMzNDAxMjcsUHJvamVjdAY6BkVG%0A', 'https://www.hackster.io/products/buy/42795?s=BAhJIhMzNDAxMjcsUHJvamVjdAY6BkVG%0A', 'https://www.hackster.io/products/buy/37329?s=BAhJIhMzNDAxMjcs…	6	{'https://www.sparkfun.com', 'https://www.adafruit.com/', 'https://www.newark.com/'}	3	https://www.newark.com/	NA	NA	4	1	0	0	0	0	0	0	FALSE	['Kolkata, India']	0
https://www.hackster.io/byronbonkers/i-made-a-coronavirus-sensor-e5a169	TRUE	I MADE A coronavirus sensor	Full instructions provided	I MADE A coronavirus sensor say that there was a person there behind the sensor or they were holding it once the first red light goes on.	27	5/31/2020 10:15:08	5/31/2020 10:15:03	CC0	['https://www.hackster.io/covid19', 'https://www.hackster.io/robotics', 'https://www.hackster.io/security']	3	['covid19', 'led', 'robotics', 'security', 'ultrasonic']	5	Beginner	-60 minutes	-60	0	14	1179	1	FALSE	['Byron Edwards']	['https://www.hackster.io/byronbonkers']	0	119	0	2	https://www.hackster.io/code_files/451578/download	16	4	0	1	['https://www.hackster.io/products/buy/42741?s=BAhJIhMzMjkxNDMsUHJvamVjdAY6BkVG%0A', 'https://www.hackster.io/products/buy/893?s=BAhJIhMzMjkxNDMsUHJvamVjdAY6BkVG%0A', 'https://www.hackster.io/products/buy/73818?s=BAhJIhMzMjkxNDMsUHJvamVjdAY6BkVG%0A', 'https://www.hackster.io/products/buy/42751?s=BAhJIhMzMjkxNDMsUHJvamVjdAY6BkVG%0A']	4	{'https://www.sparkfun.com', 'https://www.newark.com/', 'https://export.farnell.com/'}	3	https://www.newark.com/	NA	NA	4	0	0	0	NA	0	NA	NA	FALSE	[]	0
https://www.hackster.io/enttech/disinfectant-tunnel-3fa420	TRUE	Disinfectant tunnel	Showcase (no instructions)	A tunnel/Machine where the human can be sanitized the whole body by spraying the solution(Sodium hypochlorite) which can kill the virus.	21	5/31/2020 17:49:59	6/1/2020 16:11:40	GPL3+	['https://www.hackster.io/covid19', 'https://www.hackster.io/home-automation']	2	['automation', 'beginner', 'covid19', 'embedded', 'smart appliances']	5	Intermediate	10 hours	600	0	4	283	3	FALSE	['Anil Choudhary', 'Prajakta jadhav', 'abhishek patil']	['https://www.hackster.io/choudharyanil244', 'https://www.hackster.io/prajaktajadhav304', 'https://www.hackster.io/abhishekkvmit']	5	429	0	1	https://www.hackster.io/code_files/451665/download	5	3	2	1	['https://www.hackster.io/products/buy/19172?s=BAhJIhMzNDAyMDIsUHJvamVjdAY6BkVG%0A', 'https://www.hackster.io/products/buy/893?s=BAhJIhMzNDAyMDIsUHJvamVjdAY6BkVG%0A', 'https://www.hackster.io/products/buy/73821?s=BAhJIhMzNDAyMDIsUHJvamVjdAY6BkVG%0A']	3	{'https://www.sparkfun.com', 'https://in.element14.com/', 'http://lowes'}	3	http://lowes	NA	NA	2	1	0	0	0	0	0	0	TRUE	['Mumbai, India']	11
https://www.hackster.io/dasdata/multisensecrown-e0daf9	TRUE	MultiSenseCrown	Full instructions provided	Advanced but yet affordable end-to-end medical remote monitoring solution of patient vitals and influence by the indoor air quality.	19	6/1/2020 13:47:19	6/4/2020 18:00:28	MIT	['https://www.hackster.io/adafruit', 'https://www.hackster.io/arduino', 'https://www.hackster.io/covid19', 'https://www.hackster.io/dasdata1', 'https://www.hackster.io/maxim-integrated', 'https://www.hackster.io/pimoroni', 'https://www.hackster.io/wearables']	7	['covid19', 'data collection', 'medical device', 'monitoring', 'wearables']	5	Intermediate	8 hours	480	0	16	3154	1	FALSE	['Marius Dima']	['https://www.hackster.io/dasdata']	9	1710	23	1	https://github.com/dasdata/multisensecrown	5	5	0	2	['https://www.hackster.io/products/buy/59686?s=BAhJIhMzMzg0OTAsUHJvamVjdAY6BkVG%0A', 'https://www.hackster.io/products/buy/34163?s=BAhJIhMzMzg0OTAsUHJvamVjdAY6BkVG%0A', 'https://www.hackster.io/products/buy/19513?s=BAhJIhMzMzg0OTAsUHJvamVjdAY6BkVG%0A', 'https://www.hackster.io/products/buy/73543?s=BAhJIhMzMzg0OTAsUHJvamVjdAY6BkVG%0A', 'https://www.hackster.io/products/buy/17345?s=BAhJIhMzMzg0OTAs…	5	{'https://www.maximintegrated.com', 'https://www.hackster.io/', 'https://shop.pimoroni.com/', 'https://store.arduino.cc/', 'https://learn.adafruit.com/'}	5	https://store.arduino.cc/	NA	NA	2	0	0	0	NA	0	NA	NA	TRUE	['Berlin, Germany']	18
https://www.hackster.io/moe-hdaib/detecting-covid-19-from-x-ray-images-d4fd38	TRUE	Detecting Covid-19 from x-ray images	Showcase (no instructions)	Training a model and then we ask the user through a GUI to enter a new x-ray image to make a prediction.	22	6/2/2020 3:42:32	6/2/2020 5:39:55	GPL3+	['https://www.hackster.io/ML', 'https://www.hackster.io/microsoft', 'https://www.hackster.io/particle', 'https://www.hackster.io/python-on-hardware', 'https://www.hackster.io/raspberry-pi']	5	['machine learning', 'python']	2	Intermediate	3 hours	180	0	2	203	1	FALSE	['Moe Hdaib']	['https://www.hackster.io/moe-hdaib']	2	735	6	1	https://github.com/MoeHdaib/ProjectDemo/blob/master/GUI-code	8	6	0	3	['https://www.hackster.io/products/buy/29230?s=BAhJIhMzNDA0NTgsUHJvamVjdAY6BkVG%0A', 'https://www.hackster.io/products/buy/28297?s=BAhJIhMzNDA0NTgsUHJvamVjdAY6BkVG%0A', 'https://www.hackster.io/products/buy/42751?s=BAhJIhMzNDA0NTgsUHJvamVjdAY6BkVG%0A', 'https://www.hackster.io/products/buy/42742?s=BAhJIhMzNDA0NTgsUHJvamVjdAY6BkVG%0A', 'https://www.hackster.io/products/buy/37312?s=BAhJIhMzNDA0NTgs…	6	{'https://www.newark.com/', 'https://www.adafruit.com', 'https://store.particle.io/'}	3	https://www.newark.com/	NA	NA	3	0	0	0	0	0	0	0	FALSE	[]	0
https://www.hackster.io/CraigHissett/store-customer-counter-104dea	TRUE	Store Customer Counter	Full instructions provided	An automated counter system to track customers entering and exiting a premises, and alert the queue when they can enter.	20	6/2/2020 8:38:38	6/3/2020 12:28:18		['https://www.hackster.io/covid19', 'https://www.hackster.io/elegooofficial', 'https://www.hackster.io/security']	3	['automation', 'covid19', 'security']	3	Beginner	2 hours	120	0	7	210	1	FALSE	['Craig Hissett']	['https://www.hackster.io/CraigHissett']	0	78	0	1	https://github.com/CraigHissett/Customercounter	5	5	0	1	['https://www.hackster.io/products/buy/19172?s=BAhJIhMzNDA0OTYsUHJvamVjdAY6BkVG%0A', 'https://www.hackster.io/products/buy/32341?s=BAhJIhMzNDA0OTYsUHJvamVjdAY6BkVG%0A', 'https://www.hackster.io/products/buy/32344?s=BAhJIhMzNDA0OTYsUHJvamVjdAY6BkVG%0A', 'https://www.hackster.io/products/buy/42786?s=BAhJIhMzNDA0OTYsUHJvamVjdAY6BkVG%0A']	4	{'https://www.newark.com/', 'http://lowes', 'https://www.amazon.com/'}	3	https://www.amazon.com/	NA	NA	2	1	0	0	0	0	0	0	TRUE	['Newcastle upon Tyne, United Kingdom']	6
https://www.hackster.io/techstudycell/social-distancing-tool-using-ultrasonic-sensor-and-arduino-10f108	TRUE	Social Distancing tool using Ultrasonic sensor and Arduino	Full instructions provided	We can easily maintain social distancing with this circuit. It shows the distance in OLED & starts buzzer when the distance becomes low.	23	6/2/2020 11:56:02	6/2/2020 11:56:03	GPL3+	['https://www.hackster.io/covid19', 'https://www.hackster.io/displays', 'https://www.hackster.io/sensors']	3	['covid19', 'display', 'distance', 'sensor', 'ultrasonic']	5	Intermediate	6 hours	360	0	5	280	1	FALSE	['Subhajit Das']	['https://www.hackster.io/techstudycell']	8	448	1	1	https://www.hackster.io/code_files/452067/download	4	3	1	1	['https://www.hackster.io/products/buy/19172?s=BAhJIhMzNDA1MjYsUHJvamVjdAY6BkVG%0A', 'https://www.hackster.io/products/buy/893?s=BAhJIhMzNDA1MjYsUHJvamVjdAY6BkVG%0A', 'https://www.hackster.io/products/buy/39370?s=BAhJIhMzNDA1MjYsUHJvamVjdAY6BkVG%0A']	3	{'https://www.sparkfun.com', 'https://www.dfrobot.com/', 'http://lowes'}	3	http://lowes	NA	NA	2	1	0	0	0	0	0	0	TRUE	[]	23
https://www.hackster.io/herolivechannel/fighting-corona-multichoice-automatic-hand-sanitizer-b3df30	TRUE	Fighting Corona: Multichoice automatic hand sanitizer	Full instructions provided	Make Automatic hand santinizer using ultrasonic sensor module, arduino uno and rc servo motor	14	6/2/2020 14:38:44	6/6/2020 9:39:08	LGPL	['https://www.hackster.io/arduino']	1	['arduino', 'corona fighting', 'rc servo']	3	Beginner		NA	0	3	913	1	FALSE	['herolivechannel']	['https://www.hackster.io/herolivechannel']	0	44	0	1	https://www.hackster.io/code_files/452119/download	6	4	2	1	['https://www.hackster.io/products/buy/42741?s=BAhJIhMzNDA1NTQsUHJvamVjdAY6BkVG%0A', 'https://www.hackster.io/products/buy/893?s=BAhJIhMzNDA1NTQsUHJvamVjdAY6BkVG%0A', 'https://www.hackster.io/products/buy/73891?s=BAhJIhMzNDA1NTQsUHJvamVjdAY6BkVG%0A', 'https://www.hackster.io/products/buy/42742?s=BAhJIhMzNDA1NTQsUHJvamVjdAY6BkVG%0A']	4	{'https://components101.com/', 'https://www.sparkfun.com', 'https://www.newark.com/'}	3	https://www.newark.com/	NA	NA	4	1	0	0	NA	0	NA	NA	FALSE	[]	0
https://www.hackster.io/munir03125344286/touch-less-switch-5c7169	TRUE	Touch Less Switch	Full instructions provided	How to make Touch Less Switch using Arduino UNO for Corona Safety	12	6/2/2020 14:51:23	6/2/2020 14:51:22	GPL3+	['https://www.hackster.io/arduino', 'https://www.hackster.io/home-automation']	2	['corona safety', 'home automation', 'touch less switch']	3	Beginner		NA	0	0	433	1	FALSE	['Muhammad_Munir']	['https://www.hackster.io/munir03125344286']	0	56	0	0	https://www.hackster.io/code_files/452132/download	6	4	2	0	['https://www.hackster.io/products/buy/42741?s=BAhJIhMzNDA1NjcsUHJvamVjdAY6BkVG%0A', 'https://www.hackster.io/products/buy/42742?s=BAhJIhMzNDA1NjcsUHJvamVjdAY6BkVG%0A']	2	{'https://www.newark.com/'}	1	https://www.newark.com/	NA	NA	4	4	0	0	0	0	0	0	FALSE	[]	0
https://www.hackster.io/common9899/ds18b20-temperature-sensor-tutorial-with-arduino-and-esp8266-db31aa	TRUE	DS18B20 Temperature Sensor Tutorial with Arduino and ESP8266	Full instructions provided	Add a new sensor known as DS18B20 Temperature Sensor to your arsenal. Robustness and accuracy are some of its special abilities.	21	6/2/2020 18:42:56	6/7/2020 12:02:10	GPL3+	['https://www.hackster.io/adafruit', 'https://www.hackster.io/covid19', 'https://www.hackster.io/enviro-sense', 'https://www.hackster.io/home-automation', 'https://www.hackster.io/intel', 'https://www.hackster.io/sensors', 'https://www.hackster.io/sparkfun']	7	['covid19', 'environmental sensing', 'home automation', 'sensor', 'temperature']	5	Beginner	1.5 hours	90	0	1	207	2	FALSE	['Common9899', 'Akarsh Agarwal']	['https://www.hackster.io/common9899', 'https://www.hackster.io/akarsh98']	8	1274	8	2	https://github.com/akarsh98/DS18B20-ESP8266-Arduino	4	4	0	0	['https://www.hackster.io/products/buy/40250?s=BAhJIhMzNDA2MDUsUHJvamVjdAY6BkVG%0A', 'https://www.hackster.io/products/buy/37954?s=BAhJIhMzNDA2MDUsUHJvamVjdAY6BkVG%0A', 'https://www.hackster.io/products/buy/434?s=BAhJIhMzNDA2MDUsUHJvamVjdAY6BkVG%0A', 'https://www.hackster.io/products/buy/596?s=BAhJIhMzNDA2MDUsUHJvamVjdAY6BkVG%0A']	4	{'https://www.sparkfun.com', 'https://www.newark.com/', 'https://www.dfrobot.com/', 'https://store.arduino.cc/'}	4	https://www.dfrobot.com/	NA	1	3	0	0	0	0	0	0	0	FALSE	['New Delhi, Delhi, India']	2.5
https://www.hackster.io/corona-guard/corona-guard-7fb2dd	TRUE	Corona Guard	Showcase (no instructions)	Corona Guard is a smart contact tracing app that aims to slow the spread of COVID-19 by logging interactions between humans in a secure way.	25	6/2/2020 21:19:14	6/7/2020 1:23:16		['https://www.hackster.io/3d-printing', 'https://www.hackster.io/AmazonWebServices', 'https://www.hackster.io/android', 'https://www.hackster.io/arduino', 'https://www.hackster.io/autodesk', 'https://www.hackster.io/google']	6	['3d printing', 'database', 'mobile app', 'nfc', 'safety']	5	Intermediate		NA	0	3	949	4	FALSE	['Derek Xu', 'Vikas Ummadisetty', 'Krishna Veeragandham', 'Subash Shibu']	['https://www.hackster.io/xzrderek', 'https://www.hackster.io/vikasu', 'https://www.hackster.io/veeragandham0420', 'https://www.hackster.io/subashs8']	8	1332	0	2	https://github.com/xzrderek/coronaguard	3	2	1	8	['https://www.hackster.io/products/buy/42747?s=BAhJIhMzNDA2MjMsUHJvamVjdAY6BkVG%0A', 'https://www.hackster.io/products/buy/73893?s=BAhJIhMzNDA2MjMsUHJvamVjdAY6BkVG%0A']	2	{'https://www.newark.com/', 'https://www.amazon.com/'}	2	https://www.newark.com/	NA	NA	4	3	0	0	NA	0	NA	NA	TRUE	[]	0.75
https://www.hackster.io/techgirl1997/smart-touch-less-doorbell-64ac7c	TRUE	Smart touch-less Doorbell	Full instructions provided	To avoid contamination of COVID-19 we can use a touchless smart doorbell using cost-friendly sensors.	15	6/3/2020 6:59:50	6/3/2020 15:33:38	CC BY	['https://www.hackster.io/covid19', 'https://www.hackster.io/home-automation', 'https://www.hackster.io/robotics']	3	['covid19', 'home automation', 'robotics']	3	Beginner	4 hours	240	0	2	279	1	FALSE	['Nafisa Anjum']	['https://www.hackster.io/techgirl1997']	4	328	7	1	https://www.hackster.io/code_files/452274/download	3	3	0	1	['https://www.hackster.io/products/buy/42741?s=BAhJIhMzMzg3MzAsUHJvamVjdAY6BkVG%0A', 'https://www.hackster.io/products/buy/893?s=BAhJIhMzMzg3MzAsUHJvamVjdAY6BkVG%0A', 'https://www.hackster.io/products/buy/42750?s=BAhJIhMzMzg3MzAsUHJvamVjdAY6BkVG%0A']	3	{'https://www.sparkfun.com', 'https://www.newark.com/'}	2	https://www.newark.com/	NA	NA	4	0	0	0	0	0	0	0	TRUE	['Kolkata, India']	9
https://www.hackster.io/victor-petin/covid19-rgb-matrix-tableau-for-multiple-countries-fedc8b	TRUE	Covid19 RGB matrix tableau for multiple countries	Full instructions provided	Tableau on a 64x32 RGB matrix that displays real-time statistical information on COVID19 in countries with the highest cases of infection.	21	6/3/2020 9:54:53	6/3/2020 9:54:53	GPL3+	['https://www.hackster.io/covid19', 'https://www.hackster.io/digilent', 'https://www.hackster.io/raspberry-pi']	3	['covid19']	1	Intermediate	8 hours	480	0	6	92	1	FALSE	['Victor Petin']	['https://www.hackster.io/victor-petin']	7	1022	4	0	https://www.hackster.io/code_files/451968/download	4	4	0	1	['https://www.hackster.io/products/buy/42744?s=BAhJIhMzNDA0MjksUHJvamVjdAY6BkVG%0A', 'https://www.hackster.io/products/buy/73868?s=BAhJIhMzNDA0MjksUHJvamVjdAY6BkVG%0A', 'https://www.hackster.io/products/buy/73869?s=BAhJIhMzNDA0MjksUHJvamVjdAY6BkVG%0A', 'https://www.hackster.io/products/buy/68743?s=BAhJIhMzNDA0MjksUHJvamVjdAY6BkVG%0A']	4	{'https://amperka.ru/', 'https://www.newark.com/', 'https://store.digilentinc.com/', 'https://www.amazon.com/'}	4	https://www.newark.com/	NA	NA	3	0	0	0	0	0	0	0	TRUE	['Pyatigorsk, Russian Federation']	25
https://www.hackster.io/Terminator/contactless-attendance-7dbcfd	TRUE	Contactless Attendance	Protip	Are you still using biometrics or swipe based attendance? If Yes then this solution is for you	17	6/3/2020 12:58:32	6/4/2020 14:54:02		['https://www.hackster.io/arduino', 'https://www.hackster.io/covid19', 'https://www.hackster.io/health', 'https://www.hackster.io/sparkfun']	4	['covid19', 'database', 'healthcare', 'rfid']	4	Intermediate	20 hours	1200	0	2	658	1	FALSE	['Zeeshan']	['https://www.hackster.io/Terminator']	7	404	5	0	https://www.hackster.io/code_files/452360/download	5	5	0	0	['https://www.hackster.io/products/buy/42786?s=BAhJIhMzNDA3MzksUHJvamVjdAY6BkVG%0A', 'https://www.hackster.io/products/buy/73920?s=BAhJIhMzNDA3MzksUHJvamVjdAY6BkVG%0A', 'https://www.hackster.io/products/buy/73917?s=BAhJIhMzNDA3MzksUHJvamVjdAY6BkVG%0A', 'https://www.hackster.io/products/buy/42751?s=BAhJIhMzNDA3MzksUHJvamVjdAY6BkVG%0A', 'https://www.hackster.io/products/buy/56524?s=BAhJIhMzNDA3Mzks…	5	{'https://www.newark.com/', 'https://www.sparkfun.com/', 'https://www.banggood.com/'}	3	https://www.newark.com/	NA	NA	2	0	0	0	0	0	0	0	TRUE	['Riyadh, Saudi Arabia']	28
https://www.hackster.io/ahmadradhy/indoor-air-quality-detection-during-covid19-pandemic-iaqd-6ccc0c	TRUE	Indoor Air Quality Detection During Covid19 Pandemic (IAQD)	Protip	IAQD technology is based on the Internet of Things (IoT) integrated with smart sensors able to collect data	18	6/3/2020 18:32:58	6/3/2020 18:47:06	MIT	['https://www.hackster.io/enviro-sense', 'https://www.hackster.io/Espressif', 'https://www.hackster.io/sensors', 'https://www.hackster.io/sparkfun', 'https://www.hackster.io/thingspeak']	5	['environmental sensing']	1	Intermediate	2 days	2880	0	0	60	1	FALSE	['Ahmad Radhy']	['https://www.hackster.io/ahmadradhy']	1	809	3	2	https://www.hackster.io/code_files/452418/download	4	4	0	2	['https://www.hackster.io/products/buy/19172?s=BAhJIhMzNDA3OTUsUHJvamVjdAY6BkVG%0A', 'https://www.hackster.io/products/buy/657?s=BAhJIhMzNDA3OTUsUHJvamVjdAY6BkVG%0A', 'https://www.hackster.io/products/buy/20185?s=BAhJIhMzNDA3OTUsUHJvamVjdAY6BkVG%0A', 'https://www.hackster.io/products/buy/422?s=BAhJIhMzNDA3OTUsUHJvamVjdAY6BkVG%0A']	4	{'https://www.sparkfun.co', 'https://www.sparkfun.com', 'https://www.banggood.com', 'http://lowes'}	4	http://lowes	NA	NA	2	0	0	0	0	0	0	0	TRUE	['Bandung, Indonesia']	22
https://www.hackster.io/matrix-labs/voice-control-your-lights-with-rhasspy-and-a-matrix-device-08eff5	TRUE	Voice Control Your Lights with Rhasspy and a MATRIX Device!	Full instructions provided	Set up your MATRIX device to enable hands-free control of your room or office lights with the private, open-source voice assistant, Rhasspy.	22	6/3/2020 20:16:10	6/4/2020 18:25:01	GPL3+	['https://www.hackster.io/home-automation', 'https://www.hackster.io/lights', 'https://www.hackster.io/matrix-labs', 'https://www.hackster.io/raspberry-pi', 'https://www.hackster.io/robotgeek', 'https://www.hackster.io/voice']	6	['home automation', 'lights', 'relay', 'voice control']	4	Beginner	1 hour	60	0	6	768	2	FALSE	['Alfred Gonzalez', 'Samreen Islam']	['https://www.hackster.io/matrix_alfred', 'https://www.hackster.io/samreen-islam']	8	1432	19	0	https://github.com/matrix-io/rhasspy-light-switch	5	5	0	1	['https://www.hackster.io/products/buy/11554?s=BAhJIhMzMzcwNTUsUHJvamVjdAY6BkVG%0A', 'https://www.hackster.io/products/buy/26874?s=BAhJIhMzMzcwNTUsUHJvamVjdAY6BkVG%0A', 'https://www.hackster.io/products/buy/19209?s=BAhJIhMzMzcwNTUsUHJvamVjdAY6BkVG%0A', 'https://www.hackster.io/products/buy/61211?s=BAhJIhMzMzcwNTUsUHJvamVjdAY6BkVG%0A', 'https://www.hackster.io/products/buy/913?s=BAhJIhMzMzcwNTUsUH…	5	{'https://www.robotgeek.com', 'https://www.matrix.one', 'https://www.newark.com/'}	3	https://www.matrix.one	NA	NA	5	0	0	0	NA	0	NA	NA	TRUE	['Miami, FL, United States']	11
https://www.hackster.io/hackershack/midi-footswitch-b2e0b3	TRUE	MIDI Footswitch	Full instructions provided	MIDI-powered footswitch / pedal that can connect to your computer and control software music instruments or trigger live loops.	19	6/4/2020 4:30:43	6/6/2020 2:02:34	GPL3+	['https://www.hackster.io/music']	1	['midi', 'music', 'remote control']	3	Beginner	3 hours	180	0	6	690	1	FALSE	['Hacker Shack']	['https://www.hackster.io/hackershack']	2	565	3	1	https://github.com/HackerShackOfficial/midi-footswitch	24	8	3	0	['https://www.hackster.io/products/buy/73931?s=BAhJIhMzNDA4NTQsUHJvamVjdAY6BkVG%0A', 'https://www.hackster.io/products/buy/73932?s=BAhJIhMzNDA4NTQsUHJvamVjdAY6BkVG%0A', 'https://www.hackster.io/products/buy/73933?s=BAhJIhMzNDA4NTQsUHJvamVjdAY6BkVG%0A', 'https://www.hackster.io/products/buy/73934?s=BAhJIhMzNDA4NTQsUHJvamVjdAY6BkVG%0A', 'https://www.hackster.io/products/buy/73935?s=BAhJIhMzNDA4NTQs…	8	{'https://www.hackster.io/', 'https://amzn.to/', 'https://www.ebay.com/'}	3	https://amzn.to/	NA	50	0	1	0	0	0	0	0	0	TRUE	['Santa Clara, California, United States']	30
https://www.hackster.io/sumanskd/touchless-hand-sanitizer-using-hc-sr04-d5cac8	TRUE	Touchless Hand Sanitizer using HC SR04	Full instructions provided	Arduino Controlled Touchless Hand Sanitizer using HC SR04 Ultrasonic Sensor, simulation done in proteus	14	6/4/2020 15:12:54	6/4/2020 15:12:45	GPL3+	[]	0	['arduino', 'arduino controlled touchless hand sanitizer using hc sr04 ultrasonic sensor', 'touchless hand sanitizer using hc sr04 ultrasonic sensor', 'ultrasonicsensor']	4	Intermediate		NA	0	0	128	1	FALSE	['sumanskd']	['https://www.hackster.io/sumanskd']	0	87	0	2	https://www.hackster.io/code_files/452625/download	3	3	0	0	['https://www.hackster.io/products/buy/42741?s=BAhJIhMzNDA5NjEsUHJvamVjdAY6BkVG%0A', 'https://www.hackster.io/products/buy/893?s=BAhJIhMzNDA5NjEsUHJvamVjdAY6BkVG%0A', 'https://www.hackster.io/products/buy/37329?s=BAhJIhMzNDA5NjEsUHJvamVjdAY6BkVG%0A']	3	{'https://www.sparkfun.com', 'https://www.newark.com/', 'https://www.adafruit.com/'}	3	https://www.newark.com/	NA	NA	4	0	0	0	0	0	0	0	FALSE	[]	0
https://www.hackster.io/taifur/automatic-hand-sanitizer-dispenser-no-arduino-ce852c	TRUE	Automatic Hand Sanitizer Dispenser (No Arduino)	Full instructions provided	A sanitizer or alcohol dispenser based on IR sensor. No microcontroller is required.	13	6/4/2020 17:09:21	6/5/2020 5:50:40	GPL3+	['https://www.hackster.io/health', 'https://www.hackster.io/home-automation']	2	['automation', 'health', 'home automation']	3	Intermediate	5 hours	300	0	0	205	1	FALSE	['Md. Khairul Alam']	['https://www.hackster.io/taifur']	3	689	0	1	https://www.hackster.io/code_files/452627/download	12	8	4	0	['https://www.hackster.io/products/buy/73968?s=BAhJIhMzNDA5NTUsUHJvamVjdAY6BkVG%0A', 'https://www.hackster.io/products/buy/73967?s=BAhJIhMzNDA5NTUsUHJvamVjdAY6BkVG%0A', 'https://www.hackster.io/products/buy/73969?s=BAhJIhMzNDA5NTUsUHJvamVjdAY6BkVG%0A', 'https://www.hackster.io/products/buy/73970?s=BAhJIhMzNDA5NTUsUHJvamVjdAY6BkVG%0A', 'https://www.hackster.io/products/buy/73971?s=BAhJIhMzNDA5NTUs…	5	{'https://de.aliexpress.com/'}	1	https://de.aliexpress.com/	NA	NA	0	6	0	0	0	0	0	0	TRUE	['Dhaka, Bangladesh']	28
https://www.hackster.io/hodgestk/traffic-camera-9d3739	TRUE	Traffic camera	Full instructions provided	An outdoor camera that counts passing traffic and logs their speed and direction	13	6/4/2020 18:05:21	6/8/2020 10:44:13	GPL3+	['https://www.hackster.io/opencv', 'https://www.hackster.io/photo-video', 'https://www.hackster.io/raspberry-pi']	3	['camera', 'speed', 'traffic']	3	Intermediate	3 days	4320	0	11	997	1	FALSE	['Tim Hodges']	['https://www.hackster.io/hodgestk']	11	7964	8	0	https://www.hackster.io/code_files/449788/download	5	5	0	2	['https://www.hackster.io/products/buy/19209?s=BAhJIhMzMzcwMzIsUHJvamVjdAY6BkVG%0A', 'https://www.hackster.io/products/buy/37272?s=BAhJIhMzMzcwMzIsUHJvamVjdAY6BkVG%0A', 'https://www.hackster.io/products/buy/37446?s=BAhJIhMzMzcwMzIsUHJvamVjdAY6BkVG%0A', 'https://www.hackster.io/products/buy/73209?s=BAhJIhMzMzcwMzIsUHJvamVjdAY6BkVG%0A', 'https://www.hackster.io/products/buy/73210?s=BAhJIhMzMzcwMzIs…	5	{'https://shop.naturebytes.org/', 'https://www.newark.com/', 'https://www.buyapi.ca/', 'https://thepihut.com/', 'https://www.ebay.co.uk/'}	5	https://www.newark.com/	NA	NA	5	0	0	0	NA	0	NA	NA	TRUE	[]	0
https://www.hackster.io/cyborgash122/fea-optimised-novel-touch-less-all-in-one-tool-for-covid-19-ceb2d6	TRUE	FEA-Optimised Novel Touch Less All-in-One Tool for COVID-19	Full instructions provided	All-in-once no touch utility tool which works with touchscreens, buttons, handles and even knobs!	14	6/5/2020 0:15:23	6/9/2020 16:12:19	CC BY-NC	['https://www.hackster.io/3d-printing', 'https://www.hackster.io/autodesk', 'https://www.hackster.io/covid19', 'https://www.hackster.io/health']	4	['3d printing', 'cad', 'covid19', 'health', 'simulation']	5	Intermediate	3 hours	180	0	11	500	1	FALSE	['Ashwin Sridhar']	['https://www.hackster.io/cyborgash122']	35	2985	4	2	https://www.hackster.io/code_files/452699/download	2	1	1	4	[]	0	set()	0		NA	NA	0	2	0	0	NA	0	NA	NA	TRUE	['City of London, United Kingdom']	37
https://www.hackster.io/satvik-sharma/sanitech-prototye-to-fight-covid-19-1fbb59	TRUE	Sanitech- prototye to fight COVID-19	Full instructions provided	I have created this projected to create an embedded system to fight off the spread of coronavirus.	17	6/5/2020 3:07:02	6/5/2020 3:07:02		['https://www.hackster.io/ifttt', 'https://www.hackster.io/particle', 'https://www.hackster.io/raspberry-pi', 'https://www.hackster.io/sparkfun']	4	['embedded']	1	Intermediate	2 hours	120	0	0	110	1	FALSE	['Satvik Sharma']	['https://www.hackster.io/satvik-sharma']	0	367	1	2	https://github.com/satviksharmase/SIT210_project_sanitech/blob/master/projectraspberry.py	10	7	0	4	['https://www.hackster.io/products/buy/61211?s=BAhJIhMzNDEwNTAsUHJvamVjdAY6BkVG%0A', 'https://www.hackster.io/products/buy/42741?s=BAhJIhMzNDEwNTAsUHJvamVjdAY6BkVG%0A', 'https://www.hackster.io/products/buy/28297?s=BAhJIhMzNDEwNTAsUHJvamVjdAY6BkVG%0A', 'https://www.hackster.io/products/buy/42751?s=BAhJIhMzNDEwNTAsUHJvamVjdAY6BkVG%0A', 'https://www.hackster.io/products/buy/273?s=BAhJIhMzNDEwNTAsUH…	7	{'https://www.sparkfun.com', 'https://www.newark.com/', 'https://store.particle.io/'}	3	https://www.newark.com/	NA	NA	4	0	0	0	0	0	0	0	FALSE	[]	0
https://www.hackster.io/gggholliday/covid-19-visitor-counter-1cb73a	TRUE	COVID-19 Visitor Counter	Full instructions provided	This counts passers-by and displays the number in the serial monitor.	11	6/5/2020 3:19:55	6/8/2020 15:22:47	CC BY-NC-SA	['https://www.hackster.io/covid19', 'https://www.hackster.io/health']	2	['assistive technology', 'covid19']	2	Intermediate	1.5 hours	90	0	4	197	1	FALSE	['Grayson Holliday']	['https://www.hackster.io/gggholliday']	4	148	8	1	https://github.com/g3holliday/COVID_19_Visitor_Counter	5	5	0	1	['https://www.hackster.io/products/buy/893?s=BAhJIhMzNDEwNTMsUHJvamVjdAY6BkVG%0A', 'https://www.hackster.io/products/buy/42742?s=BAhJIhMzNDEwNTMsUHJvamVjdAY6BkVG%0A', 'https://www.hackster.io/products/buy/44792?s=BAhJIhMzNDEwNTMsUHJvamVjdAY6BkVG%0A', 'https://www.hackster.io/products/buy/42791?s=BAhJIhMzNDEwNTMsUHJvamVjdAY6BkVG%0A', 'https://www.hackster.io/products/buy/59685?s=BAhJIhMzNDEwNTMsUH…	5	{'https://www.sparkfun.com', 'https://www.newark.com/', 'https://store.arduino.cc/'}	3	https://www.newark.com/	NA	NA	2	0	0	0	0	0	0	0	FALSE	[]	0
https://www.hackster.io/roboticsbangladesh/shoe-sanitizing-system-automated-4f8b3e	TRUE	Shoe sanitizing system (automated)	Full instructions provided	An automated sanitizing system for shoes is presented throughout this project. Shoe sanitizer is used to disinfect shoes.	18	6/5/2020 5:54:01	6/6/2020 3:08:18	LGPL	['https://www.hackster.io/arduino', 'https://www.hackster.io/covid19', 'https://www.hackster.io/digilent']	3	['covid19', 'embedded']	2	Intermediate	24 hours	1440	0	2	307	2	FALSE	['Salah Uddin', 'Nargis Akter']	['https://www.hackster.io/salahuddin', 'https://www.hackster.io/nargis-akter']	9	700	9	1	https://www.hackster.io/code_files/452954/download	4	3	1	1	['https://www.hackster.io/products/buy/42741?s=BAhJIhMzNDEwNjYsUHJvamVjdAY6BkVG%0A', 'https://www.hackster.io/products/buy/68772?s=BAhJIhMzNDEwNjYsUHJvamVjdAY6BkVG%0A']	2	{'https://www.newark.com/', 'https://store.digilentinc.com/'}	2	https://www.newark.com/	NA	NA	4	2	0	0	0	0	0	0	TRUE	['Dhaka, Bangladesh']	11
https://www.hackster.io/gatoninja236/social-distancing-radar-166acb	TRUE	Social Distancing Radar	Full instructions provided	A mobile radar unit that scans an area and displays a message to people who are too close.	18	6/5/2020 7:25:21	6/5/2020 7:25:21	GPL3+	['https://www.hackster.io/covid19', 'https://www.hackster.io/microsoft', 'https://www.hackster.io/sparkfun', 'https://www.hackster.io/teensy']	4	['covid19', 'distance', 'led', 'led matrix', 'smart city']	5	Beginner	5 hours	300	0	13	1219	1	FALSE	['Arduino “having11” Guy']	['https://www.hackster.io/gatoninja236']	5	443	0	1	https://www.hackster.io/code_files/452481/download	9	4	2	2	['https://www.hackster.io/products/buy/61845?s=BAhJIhMzNDAyNjMsUHJvamVjdAY6BkVG%0A', 'https://www.hackster.io/products/buy/49488?s=BAhJIhMzNDAyNjMsUHJvamVjdAY6BkVG%0A', 'https://www.hackster.io/products/buy/37329?s=BAhJIhMzNDAyNjMsUHJvamVjdAY6BkVG%0A']	3	{'https://www.pjrc.com/', 'https://www.newark.com/', 'https://www.adafruit.com/'}	3	https://www.pjrc.com/	NA	NA	0	3	0	0	NA	0	NA	NA	TRUE	['United States']	49
https://www.hackster.io/zhen-weizhe/a-mask-with-monitoring-function-suitable-for-community-isola-43479f	TRUE	A Mask with Monitoring Function Suitable for Community Isola	Full instructions provided	This is a mask with monitoring function that can be used in epidemic prevention isolation points.	16	6/6/2020 8:34:43	6/6/2020 8:34:36		['https://www.hackster.io/chipkit', 'https://www.hackster.io/digilent', 'https://www.hackster.io/health', 'https://www.hackster.io/myoctopus1']	4	['biotech', 'medical', 'medical device', 'monitoring']	4	Advanced		NA	0	1	23	1	FALSE	['Weizhe Zhen']	['https://www.hackster.io/zhen-weizhe']	0	530	0	1		3	3	0	1	['https://www.hackster.io/products/buy/14533?s=BAhJIhMzNDEyNzIsUHJvamVjdAY6BkVG%0A', 'https://www.hackster.io/products/buy/183?s=BAhJIhMzNDEyNzIsUHJvamVjdAY6BkVG%0A', 'https://www.hackster.io/products/buy/49591?s=BAhJIhMzNDEyNzIsUHJvamVjdAY6BkVG%0A']	3	{'https://www.tindie.com', 'https://www.newark.com/', 'https://store.digilentinc.com'}	3	https://store.digilentinc.com	NA	NA	0	0	0	0	0	0	0	0	FALSE	[]	0
https://www.hackster.io/dhritimanhb2015/how-to-control-ws2811-rgb-led-with-arduino-b6bb4a	TRUE	How to control WS2811 RGB LED with Arduino	Full instructions provided	ws2811 addressable RGB LEDs are Great for producing different colors. Let’s make a ws2811 RGB LED Controller For controlling the Pixel LEDs.	22	6/6/2020 20:08:29	6/6/2020 20:09:46	CC BY	['https://www.hackster.io/lights', 'https://www.hackster.io/robotics', 'https://www.hackster.io/utsource']	3	['lights', 'robotics', 'temperature']	3	Beginner	1 hour	60	0	2	1112	1	FALSE	['Creative creator']	['https://www.hackster.io/dhritimanhb2015']	7	1021	1	1		12	8	4	0	['https://www.hackster.io/products/buy/66591?s=BAhJIhMzNDE0MTgsUHJvamVjdAY6BkVG%0A', 'https://www.hackster.io/products/buy/74037?s=BAhJIhMzNDE0MTgsUHJvamVjdAY6BkVG%0A', 'https://www.hackster.io/products/buy/74038?s=BAhJIhMzNDE0MTgsUHJvamVjdAY6BkVG%0A', 'https://www.hackster.io/products/buy/74039?s=BAhJIhMzNDE0MTgsUHJvamVjdAY6BkVG%0A', 'https://www.hackster.io/products/buy/74040?s=BAhJIhMzNDE0MTgs…	8	{'https://www.utsource.net/', 'https://www.utsource.net'}	2	https://www.utsource.net/	NA	NA	0	0	0	0	0	0	0	0	FALSE	[]	0
https://www.hackster.io/jpbrain/droid-developer-kit-r2d2-reloaded-fb7d2b	TRUE	Droid Developer Kit R2D2 Reloaded	Work in progress	Small POC. Upgrade to an old toy (Lego DDK R2D2 ). Now is WIFI controled and can do over the air software update.	23	6/7/2020 1:14:13	6/16/2020 3:11:32	GPL3+	['https://www.hackster.io/Espressif', 'https://www.hackster.io/robotics', 'https://www.hackster.io/ScienceFiction']	3	['motor', 'robotics', 'star wars', 'web server', 'wifi']	5	Beginner	Over 1 day	1440	0	0	8	1	FALSE	['JP']	['https://www.hackster.io/jpbrain']	6	1301	6	1	https://hacksterio.s3.amazonaws.com/uploads/attachments/1140418/R2D2_V0.zip	10	5	5	1	['https://www.hackster.io/products/buy/657?s=BAhJIhMzNDE0NDQsUHJvamVjdAY6BkVG%0A', 'https://www.hackster.io/products/buy/74059?s=BAhJIhMzNDE0NDQsUHJvamVjdAY6BkVG%0A', 'https://www.hackster.io/products/buy/74060?s=BAhJIhMzNDE0NDQsUHJvamVjdAY6BkVG%0A', 'https://www.hackster.io/products/buy/56505?s=BAhJIhMzNDE0NDQsUHJvamVjdAY6BkVG%0A', 'https://www.hackster.io/products/buy/74061?s=BAhJIhMzNDE0NDQsUH…	5	{'https://www.aliexpress.com/', 'https://www.newark.com/', 'https://www.banggood.com'}	3	https://www.aliexpress.com/	NA	NA	0	1	0	0	0	0	0	0	FALSE	['Santiago, Chile']	26
https://www.hackster.io/garainridyumna/light-sensitive-alert-system-3a2633	TRUE	Light sensitive alert system	NA	Sends alerts when light intensity decreases.	NA	6/7/2020 4:56:28	6/7/2020 6:10:21	GPL3+	NA	3	NA	4	NA	NA	NA	NA	0	22	1	NA			NA	NA	NA	NA		NA	NA	NA	NA		NA		NA		NA	NA	NA	NA	NA	NA	NA	NA	NA	NA	NA		NA
https://www.hackster.io/keesp/covaid-a-gdpr-ready-lock-down-advisor-80dc87	TRUE	CovAID; A GDPR Ready Lock-Down Advisor	Full instructions provided	CovAID is a simulation of a tracking app for COVID-19 and other infectious diseases that does not require sharing of personal data.	22	6/7/2020 14:15:49	6/10/2020 18:59:42	Apache-2.0	['https://www.hackster.io/covid19', 'https://www.hackster.io/enviro-sense', 'https://www.hackster.io/home-automation', 'https://www.hackster.io/iot', 'https://www.hackster.io/sensors']	5	['covid19', 'data collection', 'environmental sensing', 'internet of things', 'smart appliances']	5	Intermediate		NA	0	7	256	2	FALSE	['Kees Pieters', 'spithost']	['https://www.hackster.io/keesp', 'https://www.hackster.io/spithost']	8	2428	10	0	https://github.com/condast/CovAID	0	0	0	1	[]	0	set()	0		NA	NA	0	0	0	0	NA	0	NA	NA	TRUE	[]	0
https://www.hackster.io/stt4236/social-distancing-d25372	TRUE	Social Distancing	Full instructions provided	Protection from COVID 19	4	6/7/2020 14:35:54	6/7/2020 14:35:54	GPL3+	['https://www.hackster.io/health', 'https://www.hackster.io/sparkfun']	2	['audio', 'health', 'human welfare']	3	Advanced		NA	0	0	141	1	FALSE	['stt4236']	['https://www.hackster.io/stt4236']	0	135	0	1		9	6	3	1	['https://www.hackster.io/products/buy/42741?s=BAhJIhMzNDE1MzUsUHJvamVjdAY6BkVG%0A', 'https://www.hackster.io/products/buy/893?s=BAhJIhMzNDE1MzUsUHJvamVjdAY6BkVG%0A', 'https://www.hackster.io/products/buy/42750?s=BAhJIhMzNDE1MzUsUHJvamVjdAY6BkVG%0A', 'https://www.hackster.io/products/buy/42751?s=BAhJIhMzNDE1MzUsUHJvamVjdAY6BkVG%0A', 'https://www.hackster.io/products/buy/42742?s=BAhJIhMzNDE1MzUsUH…	6	{'https://www.sparkfun.com', 'https://www.newark.com/'}	2	https://www.newark.com/	NA	NA	4	1	0	0	0	0	0	0	FALSE	[]	0
https://www.hackster.io/susmitrudra10/the-ultimate-prevention-to-covid-19-zero-contact-formula-62139c	TRUE	The Ultimate Prevention to COVID-19 | ZERO Contact Formula	Full instructions provided	This Preventive measure reduces the spread of infection to a large extent. A Must Watch!	15	6/7/2020 17:11:00	6/7/2020 17:18:03	GPL3+	['https://www.hackster.io/blynk', 'https://www.hackster.io/covid19', 'https://www.hackster.io/home-automation', 'https://www.hackster.io/robotics', 'https://www.hackster.io/sparkfun']	5	['covid19', 'home automation', 'microcontroller', 'robotics', 'smart appliances']	5	Beginner	1 hour	60	0	2	149	1	FALSE	['SUSMIT RUDRA']	['https://www.hackster.io/susmitrudra10']	1	183	11	0		6	6	0	2	['https://www.hackster.io/products/buy/42741?s=BAhJIhMzNDE1NTksUHJvamVjdAY6BkVG%0A', 'https://www.hackster.io/products/buy/22522?s=BAhJIhMzNDE1NTksUHJvamVjdAY6BkVG%0A', 'https://www.hackster.io/products/buy/37330?s=BAhJIhMzNDE1NTksUHJvamVjdAY6BkVG%0A', 'https://www.hackster.io/products/buy/42750?s=BAhJIhMzNDE1NTksUHJvamVjdAY6BkVG%0A', 'https://www.hackster.io/products/buy/42751?s=BAhJIhMzNDE1NTks…	6	{'https://www.sparkfun.com', 'https://www.newark.com/', 'https://www.amazon.com/'}	3	https://www.newark.com/	NA	NA	4	0	0	0	0	0	0	0	TRUE	['Kolkata, India']	33
https://www.hackster.io/smile/smile-covid-19-tracker-telegram-bot-d2f3e7	TRUE	Smile COVID-19 tracker - Telegram bot	Protip	A bot that gives access to live COVID-19 status of each & every country. Also provides self-diagnoses, reporting, prevention & symptom info	22	6/7/2020 23:16:02	6/7/2020 23:20:23	GPL3+	['https://www.hackster.io/heroku']	1	['mobile app', 'telegram']	2	Intermediate	4 hours	240	0	1	31	5	FALSE	['Muluken Bekele', 'Salim Nuru', 'Clarke Dhana', 'Eyob Bekele', 'Surafel Negawo']	['https://www.hackster.io/mmengesha15', 'https://www.hackster.io/master_sal', 'https://www.hackster.io/clarke-dhana', 'https://www.hackster.io/thy_navigator', 'https://www.hackster.io/surafel-negawo']	0	363	2	0	https://github.com/masterSal/bot/tree/masterSal_BOT	0	0	0	1	[]	0	set()	0		NA	NA	0	0	0	0	0	0	0	0	FALSE	[]	0
https://www.hackster.io/gojimmypi/rfid-badge-logger-embedded-micro-controller-check-in-out-1137d8	TRUE	RFID Badge Logger Embedded Micro-controller: Check-In / Out	Full instructions provided	RFID data sent over WiFi to web server then saved in SQL database for COVID-19 positive staff tracking using RC522 badge scanner.	22	6/7/2020 23:52:10	6/12/2020 23:31:13	MIT	['https://www.hackster.io/adafruit', 'https://www.hackster.io/covid19', 'https://www.hackster.io/microsoft']	2	['badge reader', 'covid19', 'detection', 'microcontroller', 'rfid']	5	Intermediate	2 hours	120	0	1	208	1	FALSE	['gojimmypi']	['https://www.hackster.io/gojimmypi']	1	284	6	3	https://github.com/gojimmypi/RFID_Logger	8	7	1	3	['https://www.hackster.io/products/buy/74176?s=BAhJIhMzNDE2MzEsUHJvamVjdAY6BkVG%0A', 'https://www.hackster.io/products/buy/74177?s=BAhJIhMzNDE2MzEsUHJvamVjdAY6BkVG%0A', 'https://www.hackster.io/products/buy/74572?s=BAhJIhMzNDE2MzEsUHJvamVjdAY6BkVG%0A', 'https://www.hackster.io/products/buy/42786?s=BAhJIhMzNDE2MzEsUHJvamVjdAY6BkVG%0A', 'https://www.hackster.io/products/buy/74571?s=BAhJIhMzNDE2MzEs…	7	{'https://thingpulse.com/', 'https://www.adafruit.com/', 'https://www.newark.com/', 'https://www.amazon.com/'}	4	https://www.amazon.com/	NA	NA	2	0	0	0	0	0	0	0	TRUE	['United States']	22
https://www.hackster.io/Dynamic_Innovator/i-made-a-cap-that-doesn-t-allows-you-to-touch-your-face-16ba04	TRUE	I Made A Cap That Doesn't Allows You To Touch Your Face!!!	Full instructions provided	This is a anti face touch alarm cap that doesnt allows to touch your face.. this is a trainer cap to not to touch our face!!!	26	6/8/2020 6:06:18	6/8/2020 6:33:50		['https://www.hackster.io/arduino', 'https://www.hackster.io/covid19', 'https://www.hackster.io/health', 'https://www.hackster.io/robotics', 'https://www.hackster.io/security', 'https://www.hackster.io/sparkfun', 'https://www.hackster.io/wearables']	7	['biotech', 'covid19', 'robotics', 'security', 'wearables']	5	Intermediate	2 hours	120	0	19	1578	1	FALSE	['Dynamic Innovator']	['https://www.hackster.io/Dynamic_Innovator']	5	338	0	1	https://www.hackster.io/code_files/453505/download	5	5	0	1	['https://www.hackster.io/products/buy/22522?s=BAhJIhMzNDE2ODIsUHJvamVjdAY6BkVG%0A', 'https://www.hackster.io/products/buy/42750?s=BAhJIhMzNDE2ODIsUHJvamVjdAY6BkVG%0A', 'https://www.hackster.io/products/buy/42751?s=BAhJIhMzNDE2ODIsUHJvamVjdAY6BkVG%0A', 'https://www.hackster.io/products/buy/42773?s=BAhJIhMzNDE2ODIsUHJvamVjdAY6BkVG%0A', 'https://www.hackster.io/products/buy/42741?s=BAhJIhMzNDE2ODIs…	5	{'https://www.sparkfun.com', 'https://www.newark.com/'}	2	https://www.newark.com/	NA	NA	4	0	0	0	NA	0	NA	NA	TRUE	['Mangalore, India']	20
https://www.hackster.io/arshadfaz/reducing-exposure-covid19-8376c6	TRUE	Reducing Exposure - COVID19	Full instructions provided	A automated door system that mandates a customer to sanitize and get their temperature checked before entering a premise	19	6/8/2020 11:45:25	6/8/2020 11:46:55		['https://www.hackster.io/covid19', 'https://www.hackster.io/home-automation', 'https://www.hackster.io/mqtt', 'https://www.hackster.io/particle', 'https://www.hackster.io/raspberry-pi']	5	['automation', 'covid19', 'door', 'embedded', 'led']	5	Beginner	8 hours	480	0	1	183	1	FALSE	['Arshadfaz']	['https://www.hackster.io/arshadfaz']	8	2053	2	5	https://github.com/Arshadfaz20/Project_Exposure	41	8	0	4	['https://www.hackster.io/products/buy/19209?s=BAhJIhMzNDE3MDEsUHJvamVjdAY6BkVG%0A', 'https://www.hackster.io/products/buy/28297?s=BAhJIhMzNDE3MDEsUHJvamVjdAY6BkVG%0A', 'https://www.hackster.io/products/buy/893?s=BAhJIhMzNDE3MDEsUHJvamVjdAY6BkVG%0A', 'https://www.hackster.io/products/buy/40250?s=BAhJIhMzNDE3MDEsUHJvamVjdAY6BkVG%0A', 'https://www.hackster.io/products/buy/37329?s=BAhJIhMzNDE3MDEsUH…	8	{'https://www.newark.com/', 'https://www.dfrobot.com/', 'https://store.particle.io/', 'https://www.sparkfun.com', 'https://www.adafruit.com/'}	5	https://www.newark.com/	NA	NA	5	0	0	0	0	0	0	0	FALSE	[]	0
https://www.hackster.io/vpetersson/measure-people-density-in-commercial-environments-662022	TRUE	Measure People Density in Commercial Environments	Full instructions provided	Databat.io's Sonar is an open source tool that enables you to turn a Raspberry Pi into a sensor for people density.	21	6/8/2020 20:40:16	6/8/2020 20:44:44		['https://www.hackster.io/raspberry-pi']	1	['bluetooth low energy', 'wifi']	2	Beginner	1 hour	60	0	5	334	1	FALSE	['Viktor Petersson']	['https://www.hackster.io/vpetersson']	4	390	5	0	https://github.com/databat-io/sonar	1	1	0	1	['https://www.hackster.io/products/buy/19209?s=BAhJIhMzNDE4NzMsUHJvamVjdAY6BkVG%0A']	1	{'https://www.newark.com/'}	1	https://www.newark.com/	NA	NA	5	0	0	0	0	0	0	0	TRUE	['London, United Kingdom']	20
https://www.hackster.io/sohail8/zig-zag-buzz-wire-game-e7b995	TRUE	Zig Zag Buzz Wire Game	NA	Arduino Khatro ke Khiladi Game	5	6/9/2020 4:55:01	6/9/2020 4:55:01	GPL3+	NA	2	NA	4	NA	NA	NA	0	0	130	1	FALSE	['mohammadsohail0008']	['https://www.hackster.io/mohammadsohail0008']	0	324	2	1	https://www.hackster.io/code_files/453831/download	8	8	0	1	['https://www.hackster.io/products/buy/42741?s=BAhJIhMzNDE5MzIsUHJvamVjdAY6BkVG%0A', 'https://www.hackster.io/products/buy/43849?s=BAhJIhMzNDE5MzIsUHJvamVjdAY6BkVG%0A', 'https://www.hackster.io/products/buy/56469?s=BAhJIhMzNDE5MzIsUHJvamVjdAY6BkVG%0A', 'https://www.hackster.io/products/buy/37918?s=BAhJIhMzNDE5MzIsUHJvamVjdAY6BkVG%0A', 'https://www.hackster.io/products/buy/56525?s=BAhJIhMzNDE5MzIs…	8	{'https://www.newark.com/'}	1	https://www.newark.com/	NA	NA	4	0	0	0	0	0	0	0	FALSE	[]	0
https://www.hackster.io/HarryAnderson/customer-limiting-shop-door-assistant-d5725a	TRUE	Customer Limiting Shop Door Assistant	Full instructions provided	Large shops used staff to limit customer entry during lockdown. Small shops which don't have extra staff, can use this solution.	21	6/9/2020 11:22:28	6/9/2020 11:22:28	GPL3+	['https://www.hackster.io/arduino', 'https://www.hackster.io/covid19', 'https://www.hackster.io/digilent', 'https://www.hackster.io/sparkfun']	4	['covid19', 'ultrasonic']	2	Beginner	3 hours	180	0	3	322	1	FALSE	['Harry Anderson']	['https://www.hackster.io/HarryAnderson']	5	381	2	2	https://www.hackster.io/code_files/453856/download	52	12	0	1	['https://www.hackster.io/products/buy/19172?s=BAhJIhMzNDE2OTAsUHJvamVjdAY6BkVG%0A', 'https://www.hackster.io/products/buy/68743?s=BAhJIhMzNDE2OTAsUHJvamVjdAY6BkVG%0A', 'https://www.hackster.io/products/buy/56524?s=BAhJIhMzNDE2OTAsUHJvamVjdAY6BkVG%0A', 'https://www.hackster.io/products/buy/56525?s=BAhJIhMzNDE2OTAsUHJvamVjdAY6BkVG%0A', 'https://www.hackster.io/products/buy/49703?s=BAhJIhMzNDE2OTAs…	12	{'https://www.sparkfun.com', 'https://www.newark.com/', 'https://store.digilentinc.com/', 'http://lowes'}	4	https://www.newark.com/	NA	NA	2	0	0	0	0	0	0	0	FALSE	[]	0
https://www.hackster.io/343328/pepsi-a-web-driven-covid-19-carrier-robot-eab65a	TRUE	Pepsi, a Web-Driven COVID-19 Carrier Robot	Full instructions provided	A 4-wheeled rover to transport emergency supplies to infected people without any risk, thanks to an over-4G Flask joypad control and camera.	22	6/9/2020 16:08:45	6/9/2020 16:57:19	GPL3+	['https://www.hackster.io/autodesk', 'https://www.hackster.io/covid19', 'https://www.hackster.io/matlab', 'https://www.hackster.io/microsoft', 'https://www.hackster.io/photo-video', 'https://www.hackster.io/raspberry-pi', 'https://www.hackster.io/robotics', 'https://www.hackster.io/sparkfun']	8	['camera', 'covid19', 'motor', 'robotics', 'web control']	5	Advanced	Over 2 days	2880	0	26	940	2	FALSE	['Niccolò Avogaro', 'Edoardo Palladin']	['https://www.hackster.io/Levantino', 'https://www.hackster.io/edoardopalladin']	5	5767	19	1	https://www.hackster.io/code_files/453987/download	23	11	6	5	['https://www.hackster.io/products/buy/28629?s=BAhJIhMzMzc0OTYsUHJvamVjdAY6BkVG%0A', 'https://www.hackster.io/products/buy/58255?s=BAhJIhMzMzc0OTYsUHJvamVjdAY6BkVG%0A', 'https://www.hackster.io/products/buy/19210?s=BAhJIhMzMzc0OTYsUHJvamVjdAY6BkVG%0A', 'https://www.hackster.io/products/buy/19178?s=BAhJIhMzMzc0OTYsUHJvamVjdAY6BkVG%0A', 'https://www.hackster.io/products/buy/51760?s=BAhJIhMzMzc0OTYs…	7	{'https://www.newark.com', 'https://www.newark.com/', 'https://www.modmypi.com', 'https://www.hackster.io/', 'https://store.balena.i'}	5	https://www.newark.com/	NA	NA	4	9	0	0	NA	0	NA	NA	FALSE	['Verona, Italy', 'Vicenza, Italy']	3.5
https://www.hackster.io/ngarzon005/distcap-b08603	TRUE	DistCap	Showcase (no instructions)	A smart Cap that detects if you are near a person on less than 1.5 meters and if so it alerts you by a blinking a led and making a sound.	31	6/9/2020 17:39:40	6/9/2020 17:39:48	MIT	['https://www.hackster.io/arduino', 'https://www.hackster.io/wearables']	2	['disability reduction', 'human welfare', 'wearables']	3	Beginner		NA	0	3	364	1	FALSE	['ngarzon005']	['https://www.hackster.io/ngarzon005']	3	197	0	1	https://www.hackster.io/code_files/453811/download	10	8	2	0	['https://www.hackster.io/products/buy/19172?s=BAhJIhMzNDE5MjAsUHJvamVjdAY6BkVG%0A', 'https://www.hackster.io/products/buy/893?s=BAhJIhMzNDE5MjAsUHJvamVjdAY6BkVG%0A', 'https://www.hackster.io/products/buy/42751?s=BAhJIhMzNDE5MjAsUHJvamVjdAY6BkVG%0A', 'https://www.hackster.io/products/buy/42780?s=BAhJIhMzNDE5MjAsUHJvamVjdAY6BkVG%0A', 'https://www.hackster.io/products/buy/42773?s=BAhJIhMzNDE5MjAsUH…	7	{'https://www.sparkfun.com', 'https://www.newark.com/', 'http://lowes'}	3	https://www.newark.com/	NA	NA	2	1	0	0	0	0	0	0	FALSE	[]	0
https://www.hackster.io/CHA_RAN/automated-water-tap-c894c0	TRUE	Automated Water Tap	Full instructions provided	Automate the water taps without changing the already existing infrastructure, using an IR sensor, Solenoid valve, and a 555 timer IC.	21	6/9/2020 19:36:09	6/9/2020 20:17:22	GPL3+	['https://www.hackster.io/covid19', 'https://www.hackster.io/home-automation', 'https://www.hackster.io/texasinstruments']	3	['automation', 'covid19', 'home automation', 'infrared', 'water']	5	Beginner	2 hours	120	0	6	185	2	FALSE	['Sai Charan Kovuru', 'Sri Sai Tarun']	['https://www.hackster.io/CHA_RAN', 'https://www.hackster.io/sstarun']	0	169	0	1		5	5	0	0	['https://www.hackster.io/products/buy/17388?s=BAhJIhMzNDE4NjgsUHJvamVjdAY6BkVG%0A', 'https://www.hackster.io/products/buy/56500?s=BAhJIhMzNDE4NjgsUHJvamVjdAY6BkVG%0A']	2	{'https://www.hackster.io/', 'https://www.newark.com/'}	2	https://www.hackster.io/	NA	NA	3	3	0	0	0	0	0	0	FALSE	['Hyderabad, India']	6.5
[truncated: 6,147 more rows]
[truncated: 11 more columns]
